# Supplementary material for: 5,15-Bis(3,5-di-tert-butyl­phen­yl)-10,20-bis­(phenyl­ethyn­yl)porphyrin
Source: Acta Crystallogr Sect E Struct Rep Online. 2009 Nov 7;65(Pt 12):o3004–5. doi: 10.1107/S1600536809045954 (PMC2972159; doi:10.1107/S1600536809045954)
Supplement: Supplementary file 2 [file e-65-o3004-Isup2.hkl]

# 
# h,k,l, Fc-squared, Fo-squared, sigma(Fo-squared) and status flag 
# 
data_I
_shelx_title ' p-1 in P-1' 
_shelx_refln_list_code          4 
_shelx_F_calc_maximum      173.16 
_exptl_crystal_F_000       474.00 
_reflns_d_resolution_high  0.8912 
 
loop_ 
 _symmetry_equiv_pos_as_xyz 
 'x, y, z' 
 '-x, -y, -z' 
 
_cell_length_a     9.9598 
_cell_length_b    10.4962 
_cell_length_c    13.9247 
_cell_angle_alpha  86.236 
_cell_angle_beta   80.266 
_cell_angle_gamma  82.765 
 
_shelx_F_squared_multiplier     1.000 
 
loop_ 
 _refln_index_h 
 _refln_index_k 
 _refln_index_l 
 _refln_F_squared_calc 
 _refln_F_squared_meas 
 _refln_F_squared_sigma 
 _refln_observed_status 
   2   0   0     1206.46     1088.76      7.33 o 
   3   0   0       10.81       17.04      7.51 o 
   4   0   0      953.98     1158.57     10.63 o 
   5   0   0      938.30      768.84     12.28 o 
   6   0   0        4.10        0.00      8.80 o 
   7   0   0       11.61        4.40     10.81 o 
   8   0   0       55.02       86.48     14.84 o 
   9   0   0        2.21        3.30     12.83 o 
  10   0   0       56.04       48.74     15.76 o 
 -10   1   0        7.43        5.31     15.39 o 
  -9   1   0       20.78       19.79     14.11 o 
  -8   1   0       82.22       95.46     14.11 o 
  -7   1   0       67.83       60.47     15.94 o 
  -6   1   0       53.92       98.39      9.89 o 
  -5   1   0       32.15       39.03     10.08 o 
  -4   1   0      219.29      171.87     11.18 o 
  -3   1   0      110.99       76.41      7.51 o 
  -1   1   0     1620.39     1105.86     47.00 o 
   0   1   0     5538.03     3168.61      0.73 o 
   3   1   0        4.32        4.03      5.31 o 
   4   1   0      868.96      732.37     13.01 o 
   5   1   0        0.01        2.75      6.41 o 
   6   1   0        6.01        4.03      8.25 o 
   7   1   0        2.49       18.51     11.54 o 
   8   1   0        1.74        4.76     11.18 o 
   9   1   0        5.00       14.48     13.01 o 
  10   1   0       12.38        0.18     13.93 o 
  11   1   0        3.64        0.18     15.94 o 
 -10   2   0        3.22       12.09     15.57 o 
  -9   2   0        3.10        1.83     13.38 o 
  -8   2   0       12.26        6.96     12.64 o 
  -7   2   0       10.51        8.25     11.73 o 
  -6   2   0        6.12       18.87      9.53 o 
  -5   2   0        6.38       14.11      8.25 o 
  -4   2   0      155.24      188.73      9.71 o 
  -3   2   0      623.48      488.49      9.34 o 
  -2   2   0      562.70      643.30     56.44 o 
  -1   2   0      868.19     1113.36     78.33 o 
   0   2   0    15259.92    15793.67    189.83 o 
   2   2   0      154.01      214.20      7.51 o 
   3   2   0       19.33       25.65      4.03 o 
   4   2   0        0.40        1.65      5.86 o 
   5   2   0      164.72      149.33      8.98 o 
   6   2   0      195.21      147.13     10.99 o 
   7   2   0       53.50      105.17     10.99 o 
   8   2   0        0.11        0.18     11.18 o 
   9   2   0        0.07        0.18     12.28 o 
  10   2   0       30.18       35.18     15.02 o 
 -10   3   0       17.05       43.06     18.51 o 
  -9   3   0       90.24      126.61     17.41 o 
  -8   3   0      109.76       79.52     13.93 o 
  -7   3   0        0.00        3.48     11.91 o 
  -6   3   0       30.03       38.30     11.73 o 
  -5   3   0       70.74       51.12      9.53 o 
  -4   3   0       26.87       13.38      7.33 o 
  -2   3   0       74.37       94.26     14.38 o 
  -1   3   0       35.84       64.21      5.41 o 
   0   3   0     4340.64     4262.87     83.55 o 
   1   3   0        3.35        3.58      2.90 o 
   2   3   0      243.33      435.36      8.98 o 
   3   3   0        0.68        4.95      3.85 o 
   4   3   0        7.85        4.95      4.76 o 
   5   3   0      121.67      107.74      9.53 o 
   6   3   0        0.50       11.91      8.06 o 
   7   3   0        0.01       13.01     10.63 o 
   8   3   0        9.75       10.08     11.54 o 
   9   3   0        8.70        8.61     12.83 o 
  10   3   0        0.09        0.00     13.01 o 
  -9   4   0        0.98        9.71     14.66 o 
  -8   4   0      134.51      133.03     14.66 o 
  -7   4   0       42.36       57.35     12.64 o 
  -6   4   0      141.49      103.71     12.83 o 
  -5   4   0      110.76       83.92     11.54 o 
  -4   4   0       69.76       91.43      8.80 o 
  -3   4   0       28.27       40.17      5.45 o 
  -2   4   0       71.87       97.76      4.59 o 
  -1   4   0      637.27      640.72     35.36 o 
   0   4   0     1331.09     1111.84     17.41 o 
   1   4   0      389.14      322.28     12.83 o 
   2   4   0       16.70        4.50      2.78 o 
   3   4   0     1362.43     1754.99     15.76 o 
   4   4   0        7.25       16.12      4.95 o 
   5   4   0        3.03       21.44      6.60 o 
   6   4   0        3.13        2.20      9.34 o 
   7   4   0        1.14        0.18      8.98 o 
   8   4   0       43.55       69.44     13.38 o 
   9   4   0        1.06        1.10     12.28 o 
  10   4   0       20.69       32.98     14.29 o 
  -9   5   0        3.53        5.50     15.76 o 
  -8   5   0       24.92       22.72     14.48 o 
  -7   5   0       13.09       10.44     12.28 o 
  -6   5   0        9.97        2.02     10.99 o 
  -5   5   0       33.71       42.88     10.81 o 
  -4   5   0       14.13       17.85      6.57 o 
  -3   5   0        9.87        4.24      5.22 o 
  -2   5   0      268.45      276.98     13.01 o 
  -1   5   0      470.76      488.71      8.74 o 
   0   5   0       38.48       49.74      5.05 o 
   1   5   0      911.55     1030.94     10.74 o 
   2   5   0       61.61       58.03      3.56 o 
   3   5   0      249.66      250.52     23.73 o 
   4   5   0        1.10        1.10      6.78 o 
   5   5   0       89.96      124.96      8.25 o 
   6   5   0       46.87       55.70      8.61 o 
   7   5   0       61.35       74.03     11.36 o 
   8   5   0      222.55      250.29     13.74 o 
   9   5   0        6.22        1.65     12.64 o 
  10   5   0       53.49       87.40     15.76 o 
  -8   6   0       10.98       17.96     14.84 o 
  -7   6   0       10.29       23.82     13.01 o 
  -6   6   0       47.59       63.40     13.01 o 
  -5   6   0       64.71      104.99     12.46 o 
  -4   6   0        9.83        9.41      7.48 o 
  -3   6   0      106.60      102.73     15.57 o 
  -2   6   0      131.01      132.70      6.34 o 
  -1   6   0        0.00        3.85      4.34 o 
   0   6   0      189.09      204.18      5.55 o 
   1   6   0       28.83       28.18      5.59 o 
   2   6   0       14.41        4.95      4.14 o 
   3   6   0      466.82      563.78     36.28 o 
   4   6   0      120.35      179.76      5.70 o 
   5   6   0       42.02       76.77      8.80 o 
   6   6   0       21.67       24.19      7.88 o 
   7   6   0        7.19        0.55      8.25 o 
   8   6   0        0.01        0.37     11.18 o 
   9   6   0       23.04       20.71     13.74 o 
  10   6   0        0.48        8.98     14.84 o 
  -8   7   0       13.13       14.84     15.21 o 
  -7   7   0        4.45        0.55     13.56 o 
  -6   7   0        3.00        2.93     11.91 o 
  -5   7   0       66.68       79.16     12.64 o 
  -4   7   0       32.39       23.27      6.54 o 
  -3   7   0        4.91        2.28      6.54 o 
  -2   7   0        8.76        2.57      5.57 o 
  -1   7   0        2.66        5.28      5.83 o 
   0   7   0        0.69        1.50      4.79 o 
   1   7   0       60.45       81.32      5.96 o 
   2   7   0        7.48       10.30      4.77 o 
   3   7   0       59.70       70.09      5.63 o 
   4   7   0       82.26       77.69      6.78 o 
   5   7   0      128.82      112.33      6.85 o 
   6   7   0       80.14       85.94     10.08 o 
   7   7   0       43.53       42.14     10.81 o 
   8   7   0        5.10        5.68      9.71 o 
   9   7   0        0.93        0.18     13.74 o 
  -7   8   0        2.44       20.52     14.48 o 
  -6   8   0        0.02        2.57     13.01 o 
  -5   8   0       25.23        5.31     12.09 o 
  -4   8   0        6.68       13.90      6.99 o 
  -3   8   0       27.74       42.04      7.48 o 
  -2   8   0       73.09       68.44      7.24 o 
  -1   8   0       17.36       10.70      6.60 o 
   0   8   0       36.19       42.04      6.40 o 
   1   8   0        6.79       17.39      6.02 o 
   2   8   0      111.95      110.50      7.15 o 
   3   8   0        0.05        2.20      5.57 o 
   4   8   0      182.52      184.21     16.95 o 
   5   8   0      100.33      131.38     10.63 o 
   6   8   0        6.36       23.82      9.71 o 
   7   8   0       47.27       83.00     11.91 o 
   8   8   0        3.75       17.96     10.81 o 
  -6   9   0       18.90       37.01     14.84 o 
  -5   9   0       25.19       39.39     13.93 o 
  -4   9   0        0.57        6.68      8.09 o 
  -3   9   0       25.28       18.17      7.71 o 
  -2   9   0        0.87       15.47     13.93 o 
  -1   9   0      262.79      215.22     22.45 o 
   0   9   0       38.32       29.47      6.85 o 
   1   9   0        5.01        5.91      6.02 o 
   2   9   0       13.17       12.14      7.60 o 
   3   9   0       10.73       23.47     14.93 o 
   4   9   0       50.63       27.67      9.34 o 
   5   9   0        5.18       17.41      9.71 o 
   6   9   0       32.88        1.47     10.44 o 
   7   9   0       39.27       47.09     13.19 o 
   8   9   0        0.22        0.00     11.36 o 
  -4  10   0       23.92       37.63      9.91 o 
  -3  10   0      173.95      175.70     18.78 o 
  -2  10   0        3.48        8.75      8.80 o 
  -1  10   0       23.10       32.68      7.43 o 
   0  10   0        0.07        2.03      6.59 o 
   1  10   0       10.09        1.46      6.60 o 
   2  10   0       23.38       26.27      6.47 o 
   3  10   0        0.01        0.37      6.02 o 
   4  10   0        0.44        0.18      9.89 o 
   5  10   0        9.72       12.64     10.99 o 
   6  10   0        0.10        1.83     10.99 o 
  -2  11   0       24.68       17.43      8.94 o 
  -1  11   0       69.22       59.06      8.89 o 
   0  11   0        3.92        1.65      7.39 o 
   1  11   0        5.60        8.69      8.43 o 
   2  11   0       12.92       15.04     13.74 o 
   3  11   0        2.26        0.73     10.81 o 
   4  11   0        0.37        4.21     11.18 o 
   5  11   0        4.28        0.00     10.99 o 
  -4 -11   1        3.18        0.00     10.99 o 
  -3 -11   1       39.25       40.86     12.64 o 
  -2 -11   1        6.76        9.16     11.54 o 
  -1 -11   1        7.65        4.19      6.78 o 
   0 -11   1       31.40       38.71     19.06 o 
   1 -11   1       78.65       85.31     20.16 o 
   2 -11   1        0.90        2.69      8.22 o 
  -6 -10   1        0.06        0.37     11.54 o 
  -5 -10   1        1.56        0.73     10.26 o 
  -4 -10   1        2.19        1.65     10.63 o 
  -3 -10   1       19.91       21.62     10.26 o 
  -2 -10   1        4.00        1.78      6.26 o 
  -1 -10   1       53.96       46.42     14.57 o 
   0 -10   1       12.20       17.12      7.25 o 
   1 -10   1       19.46       18.83      7.38 o 
   2 -10   1       17.23       15.47     13.10 o 
   3 -10   1      274.89      257.13     11.31 o 
   4 -10   1       47.37       56.25     13.19 o 
  -7  -9   1        5.61        3.30     11.18 o 
  -6  -9   1       20.06        5.31     10.63 o 
  -5  -9   1        0.12        0.73      9.89 o 
  -4  -9   1      119.74       93.81     12.09 o 
  -3  -9   1      186.92      118.00     10.81 o 
  -2  -9   1        0.29       11.51      6.15 o 
  -1  -9   1       29.93       42.54      6.65 o 
   0  -9   1       18.11       16.53      6.72 o 
   1  -9   1      325.46      274.54      9.39 o 
   2  -9   1        0.00        0.00      6.35 o 
   3  -9   1       14.89       17.32      7.64 o 
   4  -9   1        0.76        0.92     11.36 o 
   5  -9   1        0.09        1.65     12.28 o 
   6  -9   1        1.58        6.96     14.11 o 
  -8  -8   1       27.03        2.20     11.73 o 
  -7  -8   1       11.93       17.41     10.99 o 
  -6  -8   1       10.09       14.48     10.08 o 
  -5  -8   1       32.34       32.43      9.16 o 
  -4  -8   1       10.42       17.96      9.34 o 
  -3  -8   1      183.84      127.26      7.79 o 
  -2  -8   1      182.51      157.72      7.83 o 
  -1  -8   1      191.81      134.47      7.70 o 
   0  -8   1        8.80       25.46      6.02 o 
   1  -8   1       12.72        2.02      5.55 o 
   2  -8   1        0.06        4.21      6.35 o 
   3  -8   1      185.04      215.79     20.71 o 
   4  -8   1       36.13       42.33     11.54 o 
   5  -8   1       13.76       36.10     12.28 o 
   6  -8   1        0.37        1.10     12.64 o 
   7  -8   1       24.92       21.62     14.48 o 
  -9  -7   1       15.30       27.48     14.84 o 
  -8  -7   1       28.49       15.21     11.18 o 
  -7  -7   1        1.68        4.21      9.71 o 
  -6  -7   1      254.92      299.77     13.74 o 
  -5  -7   1       85.38       89.97     10.44 o 
  -4  -7   1        6.85       12.58      4.77 o 
  -3  -7   1        1.43        1.20      4.79 o 
  -2  -7   1        0.35        0.37      4.60 o 
  -1  -7   1        0.02        1.43      4.92 o 
   0  -7   1       56.46       51.15      5.83 o 
   1  -7   1       10.15        0.36      5.29 o 
   2  -7   1       14.55        8.95      6.15 o 
   3  -7   1       32.90       41.97      6.15 o 
   4  -7   1       25.74       28.77     10.99 o 
   5  -7   1        8.18        0.00     10.44 o 
   6  -7   1        7.09       15.57     11.36 o 
   7  -7   1        0.39        0.18     13.38 o 
   8  -7   1        0.73       15.02     15.02 o 
  -9  -6   1       70.60       64.13     15.21 o 
  -8  -6   1        2.25       26.75     13.01 o 
  -7  -6   1        0.08        2.38      8.98 o 
  -6  -6   1       21.58       48.37      8.98 o 
  -5  -6   1      128.50      136.79      5.63 o 
  -4  -6   1       92.49      138.16     16.22 o 
  -3  -6   1      542.48      711.34     86.94 o 
  -2  -6   1        3.85        1.19      3.89 o 
  -1  -6   1       15.70        8.50      4.86 o 
   0  -6   1       25.75       48.64      4.99 o 
   1  -6   1      275.76      323.30     10.54 o 
   2  -6   1        4.93       11.55      5.70 o 
   3  -6   1        6.38        5.32      6.46 o 
   4  -6   1       19.24       13.56      9.16 o 
   5  -6   1       48.39       45.26     10.08 o 
   6  -6   1       49.06       68.71     12.28 o 
   7  -6   1        1.78        0.73     11.54 o 
   8  -6   1        3.68        0.55     14.11 o 
 -10  -5   1       17.75       18.32     14.29 o 
  -9  -5   1        1.47        0.55     12.46 o 
  -8  -5   1       37.74       51.85     12.83 o 
  -7  -5   1       10.33       16.31     10.99 o 
  -6  -5   1      158.83      179.02     10.63 o 
  -5  -5   1      194.15      197.34     10.99 o 
  -4  -5   1       43.06       52.37      4.53 o 
  -3  -5   1       14.63       35.74      3.62 o 
  -1  -5   1      141.00      128.64     12.28 o 
   0  -5   1       85.93       87.81      5.76 o 
   1  -5   1      184.45      253.13     28.95 o 
   2  -5   1       48.90       56.51     12.83 o 
   3  -5   1      110.55      168.83      8.14 o 
   4  -5   1      173.42      194.77     12.83 o 
   5  -5   1       57.50       65.05      9.34 o 
   6  -5   1        9.14        3.30     10.44 o 
   7  -5   1       53.66       88.32     13.19 o 
   8  -5   1        3.98        4.21     13.38 o 
   9  -5   1        0.85        0.92     15.57 o 
 -10  -4   1       45.53       50.75     16.31 o 
  -9  -4   1       31.78       42.69     13.19 o 
  -8  -4   1        0.00        3.85     10.81 o 
  -7  -4   1       12.67       27.30     12.09 o 
  -6  -4   1       15.65       12.64      6.96 o 
  -5  -4   1       76.23       75.31      7.88 o 
  -4  -4   1      116.51       88.87      7.88 o 
  -3  -4   1     1179.30     1086.01     71.73 o 
  -2  -4   1      416.75      402.14     33.16 o 
  -1  -4   1      194.43      198.12     15.02 o 
   0  -4   1       42.10       23.49      3.95 o 
   1  -4   1      405.81      411.23      5.51 o 
   2  -4   1       60.60       82.78      5.96 o 
   3  -4   1      178.42      253.96      9.71 o 
   4  -4   1       12.67       11.73      7.51 o 
   5  -4   1      299.86      306.55     14.11 o 
   6  -4   1      109.23       91.98     12.28 o 
   7  -4   1      107.55       68.16     13.19 o 
   8  -4   1       37.65       40.13     14.29 o 
   9  -4   1       11.39       41.41     15.02 o 
 -10  -3   1       17.11       14.84     14.66 o 
  -9  -3   1        8.49        2.57     12.64 o 
  -8  -3   1        5.60        0.73     10.63 o 
  -7  -3   1        0.16        2.20     10.81 o 
  -6  -3   1      101.17      120.20     10.63 o 
  -5  -3   1      312.79      271.73      9.34 o 
  -4  -3   1       30.49       18.14      5.13 o 
  -3  -3   1       55.82       47.82      6.96 o 
  -1  -3   1       58.83       62.69      7.17 o 
   0  -3   1      346.17      429.43      8.34 o 
   1  -3   1      103.67      176.89      5.86 o 
   2  -3   1      566.85      504.32      6.29 o 
   3  -3   1       15.66       13.01      5.68 o 
   4  -3   1      699.92      472.00     10.26 o 
   5  -3   1       14.77       52.95      8.80 o 
   6  -3   1        4.60        7.33     10.81 o 
   7  -3   1       12.08        9.53     11.73 o 
   8  -3   1      117.70      134.31     13.93 o 
   9  -3   1        2.84        6.23     14.11 o 
  10  -3   1       16.54        3.85     15.57 o 
 -10  -2   1        1.22        0.00     13.56 o 
  -9  -2   1        1.47        0.55     12.28 o 
  -8  -2   1       13.74       46.91     11.91 o 
  -7  -2   1        8.22       20.34     10.99 o 
  -6  -2   1        0.26        2.75      8.43 o 
  -5  -2   1       52.53       64.31     10.08 o 
  -4  -2   1       11.00       13.74      6.96 o 
  -3  -2   1       11.85       15.76      5.50 o 
   0  -2   1       11.58       11.05      3.79 o 
   1  -2   1      707.24     1243.08     31.58 o 
   2  -2   1      114.78      109.94      5.31 o 
   3  -2   1       33.26       85.75      6.60 o 
   4  -2   1       34.31       47.27      8.80 o 
   5  -2   1        6.61       44.34      8.25 o 
   6  -2   1        6.99        3.11     10.63 o 
   7  -2   1       10.78       20.16     11.36 o 
   8  -2   1       12.79        3.85     13.19 o 
   9  -2   1        3.23        7.70     13.56 o 
  10  -2   1       13.40        6.78     15.21 o 
 -10  -1   1        4.29        0.73     15.21 o 
  -9  -1   1        2.37        0.00     12.28 o 
  -8  -1   1      116.10      106.09     14.11 o 
  -7  -1   1       28.63       51.67     10.81 o 
  -6  -1   1       67.87       99.68      9.71 o 
  -5  -1   1        1.74        6.05      6.96 o 
  -4  -1   1       97.87      131.38      9.34 o 
  -3  -1   1     1028.93      922.02     13.01 o 
  -2  -1   1     6776.98     6134.46    689.13 o 
  -1  -1   1     1227.75      729.80    102.88 o 
   0  -1   1     4814.46     2240.77   1681.56 o 
   1  -1   1       18.26       17.21      8.06 o 
   2  -1   1       96.16      120.38      6.23 o 
   3  -1   1     1261.43     1543.35     17.04 o 
   4  -1   1      105.42      118.92     12.28 o 
   5  -1   1     1301.34     1212.44     18.51 o 
   6  -1   1       61.84       49.84      8.98 o 
   7  -1   1      183.72      222.63     12.83 o 
   8  -1   1       20.67       18.51     13.19 o 
   9  -1   1        0.90        0.55     12.83 o 
  10  -1   1       12.53       15.76     15.21 o 
 -10   0   1        3.28        2.02     15.39 o 
  -9   0   1       19.21        6.05     13.19 o 
  -8   0   1       18.77       15.02     12.46 o 
  -7   0   1       56.34       97.48     12.46 o 
  -6   0   1       20.18       10.08      8.61 o 
  -5   0   1       44.12       44.16      8.25 o 
  -4   0   1      474.86      388.82      9.71 o 
  -3   0   1       54.47       25.84      6.96 o 
  -2   0   1      353.17      341.54     42.69 o 
   2   0   1     3812.64     2998.02     12.09 o 
   3   0   1       10.01       10.99      5.50 o 
   4   0   1     1196.70     1465.48     13.93 o 
   5   0   1       11.75       10.08      7.15 o 
   6   0   1       28.06        3.48      8.43 o 
   7   0   1       12.53       13.38     11.18 o 
   8   0   1       34.90       15.76     11.73 o 
   9   0   1       30.64       10.44     13.01 o 
  10   0   1        0.00        3.30     15.02 o 
  11   0   1       25.72       29.68     17.59 o 
 -10   1   1        3.00       12.83     15.39 o 
  -9   1   1       20.33       11.54     14.11 o 
  -8   1   1        6.94       14.29     12.64 o 
  -7   1   1       56.15       57.53     13.01 o 
  -6   1   1        2.71        7.51      9.34 o 
  -5   1   1      287.68      190.56      9.71 o 
  -4   1   1     1598.34     1358.66     17.96 o 
  -3   1   1      478.66      475.30     14.48 o 
  -2   1   1    24886.52    24150.34   1171.09 o 
  -1   1   1     4251.61     4224.48    195.75 o 
   0   1   1     1314.21      269.70    443.59 o 
   1   1   1     3844.00     2365.51      0.73 o 
   2   1   1     2704.36     3973.18     29.32 o 
   3   1   1     1362.16     1344.73     15.02 o 
   4   1   1       15.28       21.44      8.25 o 
   5   1   1      909.88      872.18     16.49 o 
   6   1   1      216.19      250.29     11.18 o 
   7   1   1       86.97       92.35     11.91 o 
   8   1   1        8.39       15.21     12.46 o 
   9   1   1       30.61       14.84     12.46 o 
  10   1   1       32.82       35.55     14.48 o 
  11   1   1       11.87       14.84     16.67 o 
 -10   2   1        9.88       14.66     16.86 o 
  -9   2   1       79.32       80.26     15.57 o 
  -8   2   1        4.04        6.23     12.28 o 
  -7   2   1       56.74       54.60     13.56 o 
  -6   2   1        3.55       31.15     10.99 o 
  -5   2   1       30.39       31.33     10.44 o 
  -4   2   1     1203.54      813.36     10.99 o 
  -3   2   1      106.98      151.84     28.95 o 
  -2   2   1        3.45        0.69      2.67 o 
   0   2   1      836.74     1244.63     77.96 o 
   1   2   1     1492.63     1222.33     23.45 o 
   2   2   1      253.88      414.65      4.21 o 
   3   2   1       10.97        7.70      3.85 o 
   4   2   1      186.66      253.23      7.70 o 
   5   2   1      616.58      727.79     11.73 o 
   6   2   1      466.24      488.31     12.64 o 
   7   2   1        0.04        0.18      9.53 o 
   8   2   1        9.48        7.51     11.18 o 
   9   2   1       25.62        1.65     11.91 o 
  10   2   1        0.91        4.95     14.29 o 
  11   2   1        0.10        0.00     15.02 o 
 -10   3   1        0.09        2.38     16.12 o 
  -9   3   1        0.75       21.99     15.02 o 
  -8   3   1        8.26        4.95     13.19 o 
  -7   3   1        5.32       28.03     13.19 o 
  -6   3   1        8.48        2.93     10.99 o 
  -5   3   1       85.68      106.09     12.09 o 
  -4   3   1      400.94      326.52     12.83 o 
  -3   3   1       39.73       48.28      4.49 o 
  -1   3   1      792.97      706.29     35.55 o 
   0   3   1      515.49      590.32     11.36 o 
   1   3   1      930.85     1371.96     30.78 o 
   2   3   1      349.36      311.13      8.43 o 
   3   3   1       29.96       25.65      4.21 o 
   5   3   1       13.71       22.17      7.88 o 
   6   3   1      120.91      151.72     11.91 o 
   7   3   1       18.64       31.52     10.08 o 
   8   3   1        0.21       16.86     10.99 o 
   9   3   1       34.86       23.09     13.19 o 
  10   3   1        0.03        0.18     13.19 o 
  11   3   1       11.47        0.18     14.84 o 
  -9   4   1       13.65        7.15     14.84 o 
  -8   4   1       29.35       32.80     13.38 o 
  -7   4   1        1.95        5.86     12.28 o 
  -6   4   1       40.88       36.65     11.73 o 
  -5   4   1       14.79        7.33      9.53 o 
  -4   4   1      288.20      293.87      8.32 o 
  -3   4   1       83.67      105.71     15.02 o 
  -2   4   1       64.59       51.58      5.76 o 
  -1   4   1      202.64      134.00     23.00 o 
   0   4   1      209.10      239.58      7.42 o 
   1   4   1     1058.21     1099.53     26.84 o 
   2   4   1       19.93       13.66      2.90 o 
   3   4   1      803.58      832.05     12.83 o 
   4   4   1      181.31      159.78      5.86 o 
   5   4   1       55.65       61.57      7.51 o 
   6   4   1       16.03       22.90      9.34 o 
   7   4   1       34.69       56.98     12.64 o 
   8   4   1       45.21       39.21     10.99 o 
   9   4   1        8.29       13.19     12.46 o 
  10   4   1       42.13       35.18     15.39 o 
  -9   5   1       86.45       84.84     18.51 o 
  -8   5   1       22.74       55.70     14.84 o 
  -7   5   1        7.28       13.01     12.46 o 
  -6   5   1        5.73       15.76     11.54 o 
  -5   5   1       99.98       80.07     10.81 o 
  -4   5   1      314.57      303.47     11.54 o 
  -3   5   1       10.13       16.02      5.74 o 
  -2   5   1       88.24       67.68      6.23 o 
  -1   5   1        2.22       11.64      4.02 o 
   0   5   1     2193.58     2125.82     15.15 o 
   1   5   1     1069.38      972.02     39.76 o 
   2   5   1       58.49       54.71      3.82 o 
   3   5   1       33.42       37.48      3.75 o 
   4   5   1        0.24        0.00      5.50 o 
   5   5   1        0.58        2.57      6.78 o 
   6   5   1        8.39        7.33      6.60 o 
   7   5   1       75.76       87.22     13.01 o 
   8   5   1       55.15       66.88     13.74 o 
   9   5   1       39.11       48.74     13.19 o 
  10   5   1       67.46      100.23     16.31 o 
  -8   6   1        3.91        2.57     14.29 o 
  -7   6   1       56.53       59.55     13.56 o 
  -6   6   1       19.04       30.42     11.91 o 
  -5   6   1        6.73        5.31     10.99 o 
  -4   6   1       24.36       41.29      7.87 o 
  -3   6   1      226.45      257.07      8.22 o 
  -2   6   1      112.03      122.79      5.44 o 
  -1   6   1       26.77       22.02      5.16 o 
   0   6   1       92.03      121.28      4.98 o 
   1   6   1      418.42      399.95      7.38 o 
   2   6   1        4.90        7.34      4.33 o 
   3   6   1      273.35      372.69     10.08 o 
   4   6   1      301.91      309.86     17.13 o 
   5   6   1       30.69       21.99      8.61 o 
   6   6   1      252.21      265.32     12.28 o 
   7   6   1        4.41       12.09      8.98 o 
   8   6   1       51.74       49.66     12.83 o 
   9   6   1        3.39        0.73     12.09 o 
  10   6   1       42.49       38.66     14.84 o 
  -7   7   1        0.05        0.18     13.56 o 
  -6   7   1        6.21       18.51     12.46 o 
  -5   7   1        0.02        7.42      7.28 o 
  -4   7   1       11.95        7.31      6.98 o 
  -3   7   1       37.16       47.07      6.41 o 
  -2   7   1        0.43        1.91      7.15 o 
  -1   7   1       13.46       14.81      5.05 o 
   0   7   1      151.92      114.69      6.59 o 
   1   7   1       77.97       89.88      5.76 o 
   2   7   1      157.71      175.56      7.48 o 
   3   7   1       96.99      115.66      6.34 o 
   4   7   1       70.43       82.73      6.15 o 
   5   7   1       10.97       18.73      5.18 o 
   6   7   1        8.10        2.38      8.25 o 
   7   7   1       85.85       73.66     10.08 o 
   8   7   1        8.13       10.08     11.36 o 
   9   7   1        1.77       21.80     12.64 o 
  -7   8   1       14.74       15.94     14.29 o 
  -6   8   1       17.04       36.10     14.48 o 
  -5   8   1        3.98        0.37      7.76 o 
  -4   8   1        2.97        6.31      6.57 o 
  -3   8   1       31.79       33.10      8.89 o 
  -2   8   1       33.78       30.09      8.16 o 
  -1   8   1       15.53        5.81      5.55 o 
   0   8   1       82.00      103.55     10.63 o 
   1   8   1        3.69        4.46      5.55 o 
   2   8   1        1.48        5.33      5.59 o 
   3   8   1       89.18      116.51      6.47 o 
   4   8   1      322.61      266.51     42.51 o 
   5   8   1       41.50       51.12      6.78 o 
   6   8   1       38.39       54.79      9.71 o 
   7   8   1       20.03       17.22     10.44 o 
   8   8   1        0.90        0.55     10.44 o 
   9   8   1       10.73       31.88     13.56 o 
  -5   9   1       26.16       78.87     11.27 o 
  -4   9   1        1.47        1.91      7.83 o 
  -3   9   1        0.08        4.03      7.39 o 
  -2   9   1       33.51       55.84     11.82 o 
  -1   9   1      117.70      108.60      8.36 o 
   0   9   1      108.90       80.49     15.21 o 
   1   9   1       17.69       17.77      8.43 o 
   2   9   1        0.29        0.92      5.81 o 
   3   9   1       22.47       57.20     12.37 o 
   4   9   1       33.88       24.22      5.96 o 
   5   9   1       19.29       22.54     10.08 o 
   6   9   1        2.78        6.60     10.08 o 
   7   9   1        0.09        4.03     10.63 o 
   8   9   1        8.24       21.44     12.28 o 
  -4  10   1        2.91        3.10      9.13 o 
  -3  10   1      155.71      161.01     10.33 o 
  -2  10   1        5.88       12.00     11.27 o 
  -1  10   1        8.56       14.90      7.51 o 
   0  10   1       22.04       24.90     12.28 o 
   1  10   1       30.09       20.52     18.32 o 
   2  10   1       63.17       73.30     21.62 o 
   3  10   1        0.01        0.20      5.84 o 
   4  10   1       40.69       29.85      9.80 o 
   5  10   1       56.38       43.43     11.18 o 
   6  10   1        0.31        9.34     10.81 o 
  -2  11   1        3.31        1.54      8.68 o 
  -1  11   1       18.93       42.34     13.38 o 
   0  11   1        0.19        0.00      7.44 o 
   1  11   1        2.50        3.61      7.64 o 
   2  11   1        4.45        4.38      6.78 o 
   3  11   1        0.12        2.71      6.69 o 
   4  11   1        1.24        0.37     10.44 o 
   5  11   1        0.45        0.00     10.81 o 
  -4 -11   2        0.82        7.51     12.09 o 
  -3 -11   2        0.45        0.00     10.99 o 
  -2 -11   2        0.00        3.30     11.54 o 
  -1 -11   2        9.31       28.95     12.09 o 
   0 -11   2       15.99        6.24      7.34 o 
   1 -11   2        2.43        1.10      7.50 o 
   2 -11   2        1.34        4.27      8.61 o 
  -6 -10   2        5.77        8.61     12.28 o 
  -5 -10   2       24.81       32.62     11.91 o 
  -4 -10   2       18.64        4.95     10.81 o 
  -3 -10   2       31.60       24.92     10.44 o 
  -2 -10   2        0.57        3.66     10.26 o 
  -1 -10   2       91.31       79.38     11.18 o 
   0 -10   2       37.19       22.48      6.32 o 
   1 -10   2       11.06       12.09     11.91 o 
   2 -10   2       45.05       36.31      8.36 o 
   3 -10   2       45.98       35.73     12.28 o 
   4 -10   2        0.53        0.55     12.28 o 
  -7  -9   2       36.11       26.75     12.46 o 
  -6  -9   2        5.31        8.06     11.18 o 
  -5  -9   2        5.07        0.18      9.53 o 
  -4  -9   2       17.08       22.35      9.34 o 
  -3  -9   2        6.20        4.58      9.34 o 
  -2  -9   2       16.96       19.06      9.16 o 
  -1  -9   2       57.03       44.05      6.70 o 
   0  -9   2       25.88       19.13     14.75 o 
   1  -9   2      518.42      467.89     12.64 o 
   2  -9   2       79.09       84.66      8.15 o 
   3  -9   2        1.93        0.92     10.08 o 
   4  -9   2        0.28        0.18     11.73 o 
   5  -9   2        2.70        1.10     11.73 o 
   6  -9   2        7.53       18.32     14.48 o 
  -8  -8   2        3.67        4.76     11.54 o 
  -7  -8   2        1.78        0.92     10.63 o 
  -6  -8   2      112.42      150.98     11.73 o 
  -5  -8   2       70.21       49.47      9.71 o 
  -4  -8   2       22.70       24.55      9.16 o 
  -3  -8   2        8.74       11.36      9.16 o 
  -2  -8   2        0.68       16.24     13.83 o 
  -1  -8   2      194.63      178.03     13.38 o 
   0  -8   2        0.69        0.90      5.50 o 
   1  -8   2       66.37      108.85      7.45 o 
   2  -8   2        1.60        1.78      6.33 o 
   3  -8   2       24.99       27.12     10.44 o 
   4  -8   2       28.86       44.53     11.91 o 
   5  -8   2        3.07        1.10     10.08 o 
   6  -8   2       14.00       22.54     12.83 o 
   7  -8   2        2.44       16.12     14.66 o 
  -9  -7   2       31.19       86.67     16.12 o 
  -8  -7   2        0.29        0.92     10.63 o 
  -7  -7   2      170.12      183.23     13.38 o 
  -6  -7   2      107.98      135.04     10.81 o 
  -5  -7   2       19.95        5.13      8.98 o 
  -4  -7   2      135.77      111.40      9.89 o 
  -3  -7   2      146.71      152.31      5.84 o 
  -2  -7   2        5.99       12.64      6.23 o 
  -1  -7   2       35.30       44.31      6.22 o 
   0  -7   2       55.28       41.72      5.57 o 
   1  -7   2      154.14      195.48     18.51 o 
   2  -7   2       67.54       70.89      7.51 o 
   3  -7   2       43.29       19.97      8.98 o 
   4  -7   2       14.69       24.92     11.73 o 
   5  -7   2        8.48        3.30     10.44 o 
   6  -7   2        0.08        2.38     11.54 o 
   7  -7   2       23.28        1.83     12.64 o 
   8  -7   2        3.96       23.82     15.02 o 
  -9  -6   2       45.29       37.20     15.39 o 
  -8  -6   2       11.01       36.28     12.46 o 
  -7  -6   2      245.39      243.88     11.91 o 
  -6  -6   2       62.85       84.84     10.44 o 
  -5  -6   2        6.21       24.55      8.80 o 
  -4  -6   2       21.47       13.38      4.93 o 
  -3  -6   2       13.88       31.58      4.01 o 
  -2  -6   2        7.77       11.58      4.21 o 
  -1  -6   2        3.85        3.82      2.80 o 
   0  -6   2       83.98       60.79     12.64 o 
   1  -6   2       95.17      106.31     13.83 o 
   2  -6   2       26.58       12.44      5.51 o 
   3  -6   2      130.18      103.53     10.26 o 
   4  -6   2        0.09        1.47     10.08 o 
   5  -6   2        9.45       12.64      9.71 o 
   6  -6   2       31.51       40.49     11.18 o 
   7  -6   2        9.01       13.19     12.09 o 
   8  -6   2        0.00        1.47     13.01 o 
 -10  -5   2        0.16        0.00     14.84 o 
  -9  -5   2        6.46        1.10     13.38 o 
  -8  -5   2       72.02       83.00     14.11 o 
  -7  -5   2       32.51       22.90     12.83 o 
  -6  -5   2      208.57      265.32     11.91 o 
  -5  -5   2      323.01      343.01     11.36 o 
  -3  -5   2      131.44       92.24     18.64 o 
  -2  -5   2      100.68      104.65      5.57 o 
  -1  -5   2      185.38      264.55      5.61 o 
   0  -5   2      286.80      345.57     10.99 o 
   1  -5   2      276.42      290.69      6.96 o 
   2  -5   2      103.69      109.01      5.42 o 
   3  -5   2        0.52        1.97      4.44 o 
   4  -5   2      359.01      386.15     13.83 o 
   5  -5   2       40.24       50.02     11.18 o 
   6  -5   2       62.62       87.95     12.46 o 
   7  -5   2        1.27        1.47     11.54 o 
   8  -5   2        3.33        4.21     12.46 o 
   9  -5   2       23.20       54.60     15.57 o 
 -10  -4   2       44.39       56.25     16.31 o 
  -9  -4   2       31.81       30.05     13.74 o 
  -8  -4   2       45.86       54.97     13.74 o 
  -7  -4   2       17.83       17.22     11.36 o 
  -6  -4   2       17.45       30.23      8.06 o 
  -5  -4   2        0.09        0.00      6.60 o 
  -4  -4   2        8.78        3.11      6.23 o 
  -3  -4   2      263.73      209.21     13.68 o 
  -2  -4   2      179.78      223.73     65.47 o 
  -1  -4   2      214.41      329.01      4.81 o 
   1  -4   2      634.92      794.84     42.42 o 
   2  -4   2      137.42      256.48     13.19 o 
   3  -4   2      116.58      151.82      6.23 o 
   4  -4   2       27.00       31.30      7.88 o 
   5  -4   2       25.46        8.06      8.43 o 
   6  -4   2        0.36       31.88     11.18 o 
   7  -4   2      138.83      107.92     13.19 o 
   8  -4   2        0.88        1.83     12.83 o 
   9  -4   2       59.75       75.49     15.94 o 
 -10  -3   2       15.55        0.55     13.93 o 
  -9  -3   2        1.28        0.37     12.46 o 
  -8  -3   2       52.05       46.36     12.46 o 
  -7  -3   2       24.83        8.98     10.63 o 
  -6  -3   2       33.27       19.79      8.43 o 
  -5  -3   2      395.71      305.08     10.44 o 
  -4  -3   2       26.19       32.24      4.60 o 
  -3  -3   2      119.24      118.92      8.06 o 
  -2  -3   2      281.03      166.87      6.15 o 
  -1  -3   2       22.24       22.69      9.42 o 
   0  -3   2        0.81        2.80      2.31 o 
   1  -3   2      272.01      313.42     10.91 o 
   2  -3   2      185.54      276.97      6.02 o 
   3  -3   2       26.12       86.79     15.67 o 
   4  -3   2      723.00      709.10     15.21 o 
   5  -3   2      259.54      185.80     10.99 o 
   6  -3   2      152.79      139.26     12.83 o 
   7  -3   2       63.32       55.34     11.91 o 
   8  -3   2        3.47        0.00     12.09 o 
   9  -3   2       19.33       12.28     13.38 o 
  10  -3   2        8.30       24.92     15.57 o 
 -10  -2   2        0.03        0.37     14.48 o 
  -9  -2   2        0.14        0.18     12.09 o 
  -8  -2   2        1.33        4.76     12.09 o 
  -7  -2   2        0.10        0.92     10.63 o 
  -6  -2   2       45.54       45.44     11.36 o 
  -5  -2   2       16.20       37.56      8.25 o 
  -4  -2   2        0.52        9.63      4.20 o 
  -3  -2   2       42.47       17.71      3.49 o 
  -2  -2   2      201.00      113.06      4.53 o 
  -1  -2   2       94.33       42.64      2.82 o 
   0  -2   2      386.50      246.21    226.20 o 
   1  -2   2      253.56      389.61     44.71 o 
   2  -2   2      684.98      671.17     10.81 o 
   3  -2   2       12.18       32.62      7.88 o 
   4  -2   2        8.94       13.74      9.34 o 
   5  -2   2       34.83       45.81      8.98 o 
   6  -2   2      247.77      213.46     12.83 o 
   7  -2   2      122.69      100.23     13.19 o 
   8  -2   2        3.61       12.46     12.83 o 
   9  -2   2        1.25        0.18     14.11 o 
  10  -2   2        4.86        2.20     15.02 o 
 -10  -1   2        1.76        2.02     14.66 o 
  -9  -1   2       11.29        0.00     13.01 o 
  -8  -1   2       15.43       23.09     12.64 o 
  -7  -1   2        7.13       14.29     11.73 o 
  -6  -1   2      132.05       96.38      8.98 o 
  -5  -1   2       15.86       30.23      7.70 o 
  -4  -1   2      303.32      304.38     31.61 o 
  -3  -1   2       72.56       89.33     20.71 o 
  -2  -1   2     2369.88     2738.03    162.16 o 
  -1  -1   2     1702.89     1634.18    229.41 o 
   0  -1   2       13.23        1.82      2.26 o 
   1  -1   2    10160.34    12023.80    294.91 o 
   3  -1   2      397.29      449.28     10.81 o 
   4  -1   2        1.75        7.51      6.78 o 
   5  -1   2       11.98        8.06      7.51 o 
   6  -1   2       16.67       26.39      8.98 o 
   7  -1   2       81.87       97.11     12.28 o 
   8  -1   2       10.39       43.06     13.93 o 
   9  -1   2       13.96        1.10     13.38 o 
  10  -1   2        0.22        0.55     14.48 o 
 -10   0   2        2.05        0.92     15.39 o 
  -9   0   2        0.00        0.18     12.83 o 
  -8   0   2       17.64       12.83     11.54 o 
  -7   0   2        4.92        0.37     10.99 o 
  -6   0   2       79.98       71.46     13.01 o 
  -5   0   2      136.67      122.03      9.53 o 
  -4   0   2      474.67      384.23     78.79 o 
  -3   0   2       44.85       39.72     10.54 o 
  -2   0   2      150.24      315.18     10.88 o 
  -1   0   2      420.63      548.52     53.67 o 
   0   0   2     4802.02     4624.46    243.70 o 
   1   0   2      695.56      471.50     38.11 o 
   2   0   2      791.28     1124.30     13.93 o 
   3   0   2     1125.17     1063.29     10.99 o 
   4   0   2       32.56       25.10      6.60 o 
   5   0   2      584.35      527.34     15.39 o 
   6   0   2      140.30      172.05      9.71 o 
   7   0   2      171.69      219.69     14.66 o 
   8   0   2        0.01        2.57     11.73 o 
   9   0   2        0.03        7.15     13.01 o 
  10   0   2       59.25       87.77     16.31 o 
  11   0   2       16.80       22.72     16.86 o 
 -10   1   2        6.48        8.43     16.12 o 
  -9   1   2        0.03        0.55     13.93 o 
  -8   1   2        2.18        3.11     12.28 o 
  -7   1   2       75.81       87.58     10.99 o 
  -6   1   2       42.71       29.50     12.46 o 
  -5   1   2      224.43      170.04     11.73 o 
  -4   1   2       45.29       85.70     22.17 o 
  -3   1   2     1686.68     1665.03     83.52 o 
  -2   1   2    29983.61    28709.67   2284.65 o 
  -1   1   2     5374.55     4919.13    760.12 o 
   0   1   2     5710.77     5224.08    563.71 o 
   1   1   2     7106.39     7634.13     11.54 o 
   2   1   2      579.73      885.19      9.89 o 
   3   1   2       50.87       50.39      5.50 o 
   4   1   2        0.00        7.33      7.70 o 
   5   1   2      111.93      132.48     10.44 o 
   6   1   2      126.90       84.84     10.63 o 
   7   1   2       19.39        8.06     10.44 o 
   8   1   2       69.11      115.44     12.64 o 
   9   1   2       16.16       13.93     12.83 o 
  10   1   2       24.36       34.08     14.84 o 
  11   1   2       12.63        0.55     17.96 o 
 -10   2   2       10.78        0.73     15.94 o 
  -9   2   2       15.86       33.71     14.66 o 
  -8   2   2       11.24       30.05     12.83 o 
  -7   2   2       10.79        7.70     12.09 o 
  -6   2   2       15.81       12.46     10.99 o 
  -5   2   2      163.93      115.80     11.36 o 
  -4   2   2      520.05      398.53     11.18 o 
  -3   2   2      943.83     1067.59     81.00 o 
  -2   2   2     1197.50     1049.37     55.49 o 
  -1   2   2      614.00      589.84     38.22 o 
   0   2   2     8660.71     9305.98    234.26 o 
   1   2   2       53.54      117.80      8.06 o 
   2   2   2        1.04        2.02      3.48 o 
   3   2   2       45.38       85.75      6.05 o 
   4   2   2      456.91      542.73     10.44 o 
   5   2   2        5.17        5.31      7.33 o 
   6   2   2        0.09        6.60      8.06 o 
   7   2   2       84.55       92.35     11.54 o 
   8   2   2       33.70       48.74     12.83 o 
   9   2   2        0.04        0.55     11.91 o 
  10   2   2        6.87        2.57     13.19 o 
  11   2   2        0.31        4.95     15.21 o 
  -9   3   2        2.20       10.08     15.76 o 
  -8   3   2       12.09       21.25     14.11 o 
  -7   3   2        3.72        0.55     12.09 o 
  -6   3   2        0.36        0.55     10.99 o 
  -5   3   2       75.44       65.78      9.53 o 
  -4   3   2      322.15      301.71     20.25 o 
  -3   3   2       21.86       14.80      3.18 o 
  -2   3   2      644.91      756.08     63.03 o 
  -1   3   2        0.54       18.39      3.42 o 
   1   3   2     1972.23     1900.96      9.98 o 
   2   3   2      164.96       74.76      1.65 o 
   3   3   2       32.23       22.72      2.93 o 
   4   3   2      537.90      743.00     10.63 o 
   5   3   2      449.44      481.71     12.83 o 
   6   3   2        0.05        0.55      8.06 o 
   7   3   2        0.34        5.13      9.34 o 
   8   3   2       72.54       78.06     12.83 o 
   9   3   2       45.44       36.83     13.19 o 
  10   3   2        6.80       11.54     13.19 o 
  11   3   2       10.57        1.47     15.76 o 
  -9   4   2       22.55       11.73     15.02 o 
  -8   4   2        1.87        2.38     13.56 o 
  -7   4   2        3.14        9.89     12.64 o 
  -6   4   2      107.06      114.15     12.64 o 
  -5   4   2        8.42       11.73     10.44 o 
  -4   4   2       10.30        5.42      5.10 o 
  -3   4   2       68.82       80.44      9.07 o 
  -2   4   2      106.90      178.92      7.02 o 
  -1   4   2        6.26        5.85      3.39 o 
   0   4   2      979.30     1080.62     40.31 o 
   1   4   2      113.24      105.44      4.69 o 
   2   4   2      104.48      104.44      3.48 o 
   3   4   2      130.81      168.02      6.96 o 
   4   4   2        0.06        0.55      4.03 o 
   5   4   2       18.58        6.78      5.86 o 
   6   4   2        7.73       18.87      9.34 o 
   7   4   2        5.94        4.21     10.08 o 
   8   4   2       11.86       12.46     11.18 o 
   9   4   2        6.24        4.21     12.09 o 
  10   4   2      106.52      102.24     15.94 o 
  -9   5   2       10.66       44.16     15.94 o 
  -8   5   2        0.64       12.83     14.29 o 
  -7   5   2        6.59       15.76     13.19 o 
  -6   5   2        3.68        1.83     11.73 o 
  -5   5   2        0.00        2.40      6.47 o 
  -4   5   2       10.65       19.79      6.10 o 
  -3   5   2       20.50       17.98      4.62 o 
  -2   5   2      132.64      144.03      7.18 o 
  -1   5   2       46.76       20.21      4.98 o 
   0   5   2      264.16      250.59      7.30 o 
   1   5   2      293.91      321.04      5.71 o 
   2   5   2      211.63      257.36      8.23 o 
   3   5   2        8.67        6.78      5.13 o 
   4   5   2       35.09       26.93      6.96 o 
   5   5   2       20.43       17.77      6.23 o 
   6   5   2        4.21        8.98      7.33 o 
   7   5   2        0.23        2.93      9.89 o 
   8   5   2      146.08      147.87     13.93 o 
   9   5   2       54.55       36.83     12.09 o 
  10   5   2        1.60        0.00     12.64 o 
  -8   6   2       20.37       33.71     15.57 o 
  -7   6   2        3.61       18.32     13.74 o 
  -6   6   2       38.20       49.66     13.01 o 
  -5   6   2       29.05       23.12      7.28 o 
  -4   6   2      149.74      124.27     12.37 o 
  -3   6   2        7.79       22.05      6.13 o 
  -2   6   2      108.50       63.39      5.11 o 
  -1   6   2      590.70      482.42      9.99 o 
   0   6   2      157.01      147.67      6.44 o 
   1   6   2       78.66      104.33      4.47 o 
   2   6   2       35.10       28.79      6.61 o 
   3   6   2      179.00      246.81      9.34 o 
   4   6   2       20.65       48.53      7.70 o 
   5   6   2        0.88        6.60      7.51 o 
   6   6   2      131.71      107.56      9.89 o 
   7   6   2       14.04        2.75      7.51 o 
   8   6   2      133.07      135.59     13.19 o 
   9   6   2       14.87       16.49     11.91 o 
  10   6   2       37.23       37.75     13.19 o 
  -7   7   2        5.79        9.34     14.48 o 
  -6   7   2        2.63        5.13     12.46 o 
  -5   7   2        9.93       21.87     14.93 o 
  -4   7   2      249.05      249.47     14.48 o 
  -3   7   2       39.33       57.57      8.25 o 
  -2   7   2        3.11        0.28      5.76 o 
  -1   7   2       36.61       26.64      6.27 o 
   0   7   2      308.69      265.28      7.43 o 
   1   7   2      282.67      337.93      8.41 o 
   2   7   2      237.59      287.41     16.58 o 
   3   7   2       58.53       77.05      7.05 o 
   4   7   2        3.78        4.65      5.12 o 
   5   7   2       76.74       89.88     15.02 o 
   6   7   2        4.23        2.02      7.15 o 
   7   7   2       19.60       26.02      9.53 o 
   8   7   2       19.13       59.18     11.36 o 
   9   7   2       10.36        8.25     12.46 o 
  -6   8   2       23.49       26.75     13.74 o 
  -5   8   2       22.29       29.96      9.25 o 
  -4   8   2        3.62        0.18      7.22 o 
  -3   8   2       45.53       60.29      9.62 o 
  -2   8   2        6.60        1.02      6.20 o 
  -1   8   2       37.51       44.70      7.96 o 
   0   8   2       24.79       20.26      5.57 o 
   1   8   2        0.23        1.72      5.42 o 
   2   8   2      159.81      165.06      7.64 o 
   3   8   2       78.78       98.75      9.16 o 
   4   8   2       86.58       76.10      6.79 o 
   5   8   2        7.33       10.84      5.63 o 
   6   8   2       59.12       53.32     10.44 o 
   7   8   2        1.50        0.00      9.34 o 
   8   8   2        0.23        1.83      9.53 o 
   9   8   2        0.13        8.25     11.91 o 
  -5   9   2       10.03        8.25      7.92 o 
  -4   9   2       64.98       74.48      9.52 o 
  -3   9   2        1.27        6.07      7.24 o 
  -2   9   2       41.99       71.58      8.54 o 
  -1   9   2       11.24       14.87      7.31 o 
   0   9   2       14.57       14.42      6.25 o 
   1   9   2        4.15        3.51      6.33 o 
   2   9   2      236.10      211.97     10.26 o 
   3   9   2      114.46      118.50      7.71 o 
   4   9   2       18.78       18.24      6.53 o 
   5   9   2        9.49        2.54      5.45 o 
   6   9   2        0.40        3.30      9.34 o 
   7   9   2       20.27       15.57     10.44 o 
   8   9   2        4.56        1.47     10.63 o 
  -4  10   2        0.17        1.35      9.32 o 
  -3  10   2      101.96      112.94     10.27 o 
  -2  10   2       17.13       13.46     10.63 o 
  -1  10   2        0.65        1.78      7.11 o 
   0  10   2        6.02       10.22      9.25 o 
   1  10   2       16.81       17.32      6.74 o 
   2  10   2       48.85       52.44     14.93 o 
   3  10   2        3.65        3.03      6.65 o 
   4  10   2       31.01       28.65     18.60 o 
   5  10   2       22.31       13.01     10.26 o 
   6  10   2        0.84        0.55     10.44 o 
   7  10   2        1.04        0.55     11.18 o 
  -2  11   2        2.43        4.62      8.49 o 
  -1  11   2        3.77       14.13      8.97 o 
   0  11   2        4.56        4.25      8.05 o 
   1  11   2        0.70        0.62      7.17 o 
   2  11   2       10.86       22.81     15.57 o 
   3  11   2       16.88       14.61     14.38 o 
   4  11   2        2.04        0.73      7.26 o 
   5  11   2        2.41        0.00     10.63 o 
  -3 -11   3        0.91       10.99     11.91 o 
  -2 -11   3        1.66        1.65     11.36 o 
  -1 -11   3        5.22       12.83     12.28 o 
   0 -11   3        0.51        0.92     11.36 o 
   1 -11   3        0.42        0.18      7.67 o 
  -5 -10   3       17.87       30.60     11.91 o 
  -4 -10   3        2.57        0.55     10.99 o 
  -3 -10   3        7.24        7.33     10.99 o 
  -2 -10   3       56.92       28.95     10.81 o 
  -1 -10   3      100.35      134.67     12.83 o 
   0 -10   3        2.21        7.67      6.86 o 
   1 -10   3        6.10        6.40      7.20 o 
   2 -10   3        8.78       34.81     11.73 o 
   3 -10   3        5.06        4.76     11.73 o 
   4 -10   3       10.30       30.23     13.19 o 
  -7  -9   3        0.66        0.00     11.91 o 
  -6  -9   3       26.96       23.64     11.91 o 
  -5  -9   3       39.86       55.34     12.09 o 
  -4  -9   3        1.13        6.96      9.53 o 
  -3  -9   3       24.34       27.48      8.98 o 
  -2  -9   3       42.44       41.23     10.08 o 
  -1  -9   3       28.85       27.05      6.30 o 
   0  -9   3       14.61        8.16      6.31 o 
   1  -9   3      714.85      562.01     49.01 o 
   2  -9   3       50.49       53.87     10.99 o 
   3  -9   3       47.90       58.82     11.54 o 
   4  -9   3        1.02        3.48     10.99 o 
   5  -9   3        0.13        0.18     11.73 o 
  -8  -8   3       16.49        7.33     12.46 o 
  -7  -8   3       14.94        2.75     10.63 o 
  -6  -8   3       39.86       41.96     11.36 o 
  -5  -8   3       42.73       53.69     10.99 o 
  -4  -8   3       13.29        5.86      8.43 o 
  -3  -8   3       43.64       38.84     10.08 o 
  -2  -8   3      143.31      146.04     11.18 o 
  -1  -8   3      613.50      529.95     12.09 o 
   0  -8   3        1.61        5.68      5.83 o 
   1  -8   3        7.61        2.50      6.20 o 
   2  -8   3       40.58       16.12      8.80 o 
   3  -8   3       18.76       25.29      9.71 o 
   4  -8   3       15.45        7.70      9.53 o 
   5  -8   3       19.75       43.61     12.09 o 
   6  -8   3        7.92       28.95     12.64 o 
   7  -8   3      216.45      212.91     17.04 o 
  -8  -7   3        0.48        0.55     10.81 o 
  -7  -7   3        6.12        7.51     10.44 o 
  -6  -7   3        8.83       22.17      9.53 o 
  -5  -7   3      123.50      120.57     10.63 o 
  -4  -7   3       65.51       56.07      8.25 o 
  -3  -7   3        4.83        1.65      7.70 o 
  -1  -7   3       27.71       30.37      7.15 o 
   0  -7   3        7.34       14.04      9.99 o 
   1  -7   3      367.78      314.79     23.27 o 
   2  -7   3        0.27        1.65      7.70 o 
   3  -7   3        1.75        9.34      8.43 o 
   4  -7   3       72.18       65.96     12.09 o 
   5  -7   3       56.55       85.20     12.09 o 
   6  -7   3      132.40      118.00     13.56 o 
   7  -7   3       56.62       63.03     15.02 o 
   8  -7   3       36.62       63.76     14.84 o 
  -9  -6   3        0.92        4.03     15.02 o 
  -8  -6   3      187.08      236.37     15.39 o 
  -7  -6   3       77.36       77.87     11.18 o 
  -6  -6   3       35.41       51.30      9.71 o 
  -5  -6   3       37.14       16.12      8.80 o 
  -4  -6   3       42.84       30.97      9.16 o 
  -3  -6   3        8.84       11.48      3.63 o 
  -1  -6   3        6.26        7.73      3.21 o 
   0  -6   3        9.15        4.09      2.93 o 
   1  -6   3        0.06       16.85      5.16 o 
   2  -6   3      153.90      183.78     10.08 o 
   3  -6   3      142.70      104.99      8.61 o 
   4  -6   3        2.01        0.37      9.16 o 
   5  -6   3        0.29        0.37      9.89 o 
   6  -6   3        5.26       17.96     11.18 o 
   7  -6   3       17.12       24.55     12.28 o 
   8  -6   3        2.52        5.86     13.74 o 
  -9  -5   3       13.79       13.74     14.84 o 
  -8  -5   3        2.34        2.57     12.09 o 
  -7  -5   3      221.41      286.09     14.48 o 
  -6  -5   3       43.10       56.98      8.80 o 
  -5  -5   3      178.41      169.12      9.89 o 
  -4  -5   3        2.13        2.02      5.44 o 
  -3  -5   3      174.79      201.84      6.32 o 
  -2  -5   3      185.14      194.14      8.83 o 
  -1  -5   3      110.66      123.10      5.56 o 
   0  -5   3       13.88        7.03      2.56 o 
   1  -5   3       14.05       32.49      3.13 o 
   2  -5   3      104.96      155.14      4.91 o 
   3  -5   3       70.26       60.52      7.79 o 
   4  -5   3        3.38        6.78      5.46 o 
   5  -5   3       10.00        6.78      9.16 o 
   6  -5   3      130.41      148.97     13.74 o 
   7  -5   3       75.29       90.70     13.74 o 
   8  -5   3        6.68       14.66     13.38 o 
   9  -5   3       13.12       10.26     14.84 o 
 -10  -4   3       34.81       63.76     16.86 o 
  -9  -4   3       14.70        0.73     13.38 o 
  -8  -4   3       31.75       31.70     12.64 o 
  -7  -4   3      219.87      222.99     13.56 o 
  -6  -4   3        8.94       27.12      9.71 o 
  -5  -4   3        7.81        5.68      6.78 o 
  -4  -4   3       42.12       30.06      5.31 o 
  -3  -4   3      415.95      429.25     32.32 o 
  -2  -4   3      204.98      273.50     18.58 o 
  -1  -4   3      949.44      961.13     14.62 o 
   0  -4   3       18.84       15.04      3.37 o 
   1  -4   3       12.60        7.96      4.80 o 
   2  -4   3     1035.42     1168.49      9.67 o 
   3  -4   3      114.89      131.35     20.06 o 
   4  -4   3      168.92      199.30     15.85 o 
   5  -4   3        5.32        2.44      6.18 o 
   6  -4   3      126.43       68.62     26.48 o 
   7  -4   3        8.26       19.27      7.33 o 
   8  -4   3        0.25        0.55     12.83 o 
   9  -4   3      121.61      214.01     17.22 o 
 -10  -3   3        0.00        0.37     15.76 o 
  -9  -3   3        0.43        9.89     13.38 o 
  -8  -3   3        0.00        4.40     11.54 o 
  -7  -3   3       79.76      104.26     11.54 o 
  -6  -3   3        0.22       12.83      9.16 o 
  -5  -3   3      300.49      208.89     16.86 o 
  -4  -3   3      129.90       86.82      8.52 o 
  -3  -3   3        8.54       31.10      5.25 o 
  -2  -3   3      310.26      265.77     17.47 o 
  -1  -3   3        6.24        9.33      2.64 o 
   0  -3   3       63.41       65.36      8.43 o 
   1  -3   3      153.78      184.78     17.68 o 
   2  -3   3       17.79       17.29      7.24 o 
   3  -3   3      271.16      277.50     33.99 o 
   4  -3   3      276.65      239.73    143.74 o 
   5  -3   3      185.45      220.09     12.46 o 
   6  -3   3        0.21        0.55      9.71 o 
   7  -3   3       12.32        3.66     11.36 o 
   8  -3   3       14.23       25.47     12.28 o 
   9  -3   3        2.31        4.76     13.93 o 
  10  -3   3        0.91        1.65     14.66 o 
 -10  -2   3        0.17        1.10     15.57 o 
  -9  -2   3        0.99        0.00     13.19 o 
  -8  -2   3       17.03       10.26     11.54 o 
  -7  -2   3      519.44      467.24     16.31 o 
  -6  -2   3        2.48        0.00      8.98 o 
  -5  -2   3       17.67       16.75      4.64 o 
  -4  -2   3        4.49        4.76      3.56 o 
  -3  -2   3      352.89      341.65     36.55 o 
  -2  -2   3       34.59       12.65      3.36 o 
  -1  -2   3      553.20      613.42     28.58 o 
   0  -2   3      208.48      281.23      6.92 o 
   2  -2   3     1486.57     1514.96     43.24 o 
   3  -2   3       24.44       14.90      5.01 o 
   4  -2   3       15.01       21.69      5.61 o 
   5  -2   3       72.69       50.57     10.63 o 
   6  -2   3       10.32        0.37      9.71 o 
   7  -2   3      140.89      108.11     13.38 o 
   8  -2   3       66.45       71.46     15.02 o 
   9  -2   3        0.40        3.11     13.38 o 
  10  -2   3       14.15       25.84     15.57 o 
 -10  -1   3        0.16        0.18     14.66 o 
  -9  -1   3       12.83       14.66     13.56 o 
  -8  -1   3       28.18       27.67     12.64 o 
  -7  -1   3       20.01        4.58     10.81 o 
  -6  -1   3       15.98        0.00      9.34 o 
  -5  -1   3        0.07        1.97      5.50 o 
  -4  -1   3      135.74       88.36     10.72 o 
  -3  -1   3        1.33        5.85      4.64 o 
  -2  -1   3       10.99       11.40      3.30 o 
  -1  -1   3      852.96     1409.10     92.81 o 
   2  -1   3        7.30        7.45      6.05 o 
   3  -1   3        0.11        6.05      4.02 o 
   5  -1   3      407.92      359.13     10.08 o 
   6  -1   3        3.32        2.02      9.89 o 
   7  -1   3        0.27        6.23     11.91 o 
   8  -1   3        4.38        0.92     12.28 o 
   9  -1   3        6.21        4.76     12.28 o 
  10  -1   3       34.98       34.81     15.21 o 
 -10   0   3       15.58       17.22     17.04 o 
  -9   0   3        2.05        8.80     13.56 o 
  -8   0   3        7.54        2.57     12.09 o 
  -7   0   3      103.31      123.86     13.56 o 
  -6   0   3       92.25      107.01     12.09 o 
  -5   0   3       15.28       11.82      6.05 o 
  -4   0   3      895.46      763.80    111.95 o 
  -3   0   3       20.13       16.26      4.64 o 
  -2   0   3      176.57      150.30      9.77 o 
  -1   0   3     9831.21     9766.40    221.68 o 
   0   0   3      702.00      777.83     33.44 o 
   1   0   3      195.95      201.63     13.47 o 
   2   0   3       28.78       36.28      6.60 o 
   3   0   3      656.22      696.64     36.10 o 
   4   0   3      624.40      488.68      9.16 o 
   5   0   3      446.74      429.68     11.18 o 
   6   0   3        7.33        8.98      9.16 o 
   7   0   3        6.21       13.56     10.81 o 
   8   0   3        8.53        7.33     12.28 o 
   9   0   3       12.01       32.98     13.93 o 
  10   0   3        0.21        1.83     13.93 o 
  11   0   3        0.62        0.18     15.21 o 
 -10   1   3        9.50       17.59     17.96 o 
  -9   1   3        4.03        2.20     14.29 o 
  -8   1   3       23.26       22.72     13.38 o 
  -7   1   3       92.53       97.85     13.74 o 
  -6   1   3        7.45       18.32     10.26 o 
  -5   1   3       22.61       28.56      6.56 o 
  -3   1   3     1083.77      798.66    261.43 o 
  -2   1   3    10051.00     8690.31   1511.38 o 
  -1   1   3      721.72      530.88     20.61 o 
   0   1   3     3608.07     4031.15    520.10 o 
   1   1   3      770.04      888.30     11.36 o 
   2   1   3      132.58      153.00     10.08 o 
   3   1   3      349.58      352.35     29.41 o 
   4   1   3       64.43       65.60      6.23 o 
   5   1   3      470.78      587.80     10.81 o 
   6   1   3       62.73      114.34     11.18 o 
   7   1   3       22.58       22.54     11.18 o 
   8   1   3        0.01        0.18     11.18 o 
   9   1   3       92.69       72.19     12.83 o 
  10   1   3       18.90       13.93     14.66 o 
  11   1   3        0.31        6.60     16.67 o 
 -10   2   3        3.98        5.50     15.57 o 
  -9   2   3        2.24        4.40     13.93 o 
  -8   2   3        0.49        2.75     12.83 o 
  -7   2   3       85.39      104.62     13.56 o 
  -6   2   3       88.53       68.16     14.84 o 
  -5   2   3       88.25      123.50     14.29 o 
  -4   2   3     3247.86     3278.82    216.14 o 
  -3   2   3      952.89     1148.88     94.71 o 
  -2   2   3       54.17       70.08      6.07 o 
  -1   2   3      135.59       58.64     18.66 o 
   0   2   3      310.49      143.68     14.16 o 
   1   2   3     2145.86     2899.40    111.77 o 
   4   2   3      323.39      270.82      7.33 o 
   5   2   3       94.79       56.44      6.78 o 
   6   2   3        4.39        4.40      8.61 o 
   7   2   3       37.67       70.36     10.81 o 
   8   2   3       17.96       24.55     12.09 o 
   9   2   3       29.02       20.16     13.01 o 
  10   2   3       21.75       23.45     13.93 o 
  11   2   3        6.29        0.18     14.48 o 
  -9   3   3        4.46        4.76     15.21 o 
  -8   3   3        0.22        0.18     12.64 o 
  -7   3   3      116.55      109.76     14.84 o 
  -6   3   3       34.59       26.02     11.18 o 
  -5   3   3        1.09        3.04      5.96 o 
  -4   3   3      156.58      155.62     22.08 o 
  -3   3   3        0.38       11.95      4.52 o 
  -2   3   3      825.58      593.74      5.72 o 
  -1   3   3      253.76      230.48     45.35 o 
   0   3   3      819.65      954.07     27.82 o 
   1   3   3      783.95      793.34     21.13 o 
   2   3   3      274.74      325.46     20.16 o 
   4   3   3      909.36      743.37     12.09 o 
   5   3   3       70.59       64.68      9.89 o 
   6   3   3       28.59       42.14      8.98 o 
   7   3   3        2.43        7.33      9.71 o 
   8   3   3       36.32       47.46     12.09 o 
   9   3   3        1.21        1.83     11.73 o 
  10   3   3        7.13        0.73     12.83 o 
  11   3   3        0.17        0.00     13.56 o 
  -9   4   3        9.01       35.73     16.49 o 
  -8   4   3       12.19       15.76     14.48 o 
  -7   4   3        0.14        0.00     12.28 o 
  -6   4   3       60.93       63.58     13.74 o 
  -5   4   3       48.57       48.11     15.85 o 
  -4   4   3       80.16       61.14     13.01 o 
  -2   4   3        7.51       11.00      2.94 o 
  -1   4   3      133.55       55.93      3.15 o 
   0   4   3      865.02      805.65     55.52 o 
   1   4   3      295.15      294.26      5.57 o 
   2   4   3      326.10      428.26      8.25 o 
   3   4   3      155.62       93.52     11.82 o 
   5   4   3        7.39       10.44      5.50 o 
   6   4   3        0.07        0.18      8.98 o 
   7   4   3       31.20       50.39     10.81 o 
   8   4   3        5.34        2.38     10.99 o 
   9   4   3       42.16        9.89     11.54 o 
  10   4   3       32.64        4.58     12.09 o 
  -8   5   3       18.44       39.94     16.31 o 
  -7   5   3        4.92        8.98     13.74 o 
  -6   5   3        9.17        1.47     12.09 o 
  -5   5   3       32.18       18.90      9.62 o 
  -4   5   3       30.21       34.20      6.50 o 
  -3   5   3       23.06       29.74     19.51 o 
  -2   5   3        0.77        4.95      3.54 o 
  -1   5   3      130.30      116.34      6.67 o 
   0   5   3        2.68        1.63      3.52 o 
   1   5   3     2691.67     3222.19    216.03 o 
   2   5   3        8.17       12.28      2.33 o 
   3   5   3        2.08        9.38     10.35 o 
   4   5   3        0.66        0.37      3.48 o 
   5   5   3        1.96        2.02      6.23 o 
   6   5   3      147.53      155.38      9.53 o 
   7   5   3        3.89        1.65     10.26 o 
   8   5   3      143.60      135.04     12.46 o 
   9   5   3      168.11      139.62     13.19 o 
  10   5   3       18.23        2.57     11.73 o 
  -8   6   3        0.29        0.92     15.57 o 
  -7   6   3        4.78        6.41     13.93 o 
  -6   6   3        8.59        0.73     12.09 o 
  -5   6   3        2.68        0.18      7.25 o 
  -4   6   3      169.56      118.35      8.55 o 
  -3   6   3        6.36        4.39      6.02 o 
  -2   6   3       66.34       46.62      6.60 o 
  -1   6   3      255.62      260.57      8.45 o 
   0   6   3      128.52      117.55      6.87 o 
   1   6   3      419.43      388.20     23.82 o 
   2   6   3      249.49      246.62     14.16 o 
   3   6   3       11.43        8.20      3.18 o 
   4   6   3        0.08        0.92      5.31 o 
   5   6   3      102.24      113.79      8.98 o 
   6   6   3      131.74      130.83      9.16 o 
   7   6   3       57.79       71.09     12.46 o 
   8   6   3      104.88       77.87     12.64 o 
   9   6   3       31.78       23.82     11.54 o 
  10   6   3        0.01        0.37     12.09 o 
  -7   7   3        0.01        4.21     15.02 o 
  -6   7   3       21.88       27.74      8.56 o 
  -5   7   3       64.71       75.68     15.57 o 
  -4   7   3        0.46        2.40      7.19 o 
  -3   7   3       58.70       48.92      7.50 o 
  -2   7   3       63.37       55.52      7.74 o 
  -1   7   3       38.69       60.95      5.48 o 
   0   7   3       95.46       95.74      9.80 o 
   1   7   3      510.69      490.91     20.98 o 
   2   7   3        7.48        6.30      4.62 o 
   3   7   3       11.73        9.74      3.95 o 
   4   7   3      200.78      212.82     10.56 o 
   5   7   3       20.71       12.46      7.15 o 
   6   7   3      126.83      124.23     10.26 o 
   7   7   3        2.68        0.55      7.70 o 
   8   7   3       63.48       73.66     12.46 o 
   9   7   3       49.45       45.81     12.09 o 
  -6   8   3        5.24        7.24      9.51 o 
  -5   8   3       19.44       30.12      8.91 o 
  -4   8   3       23.93       24.12      7.97 o 
  -3   8   3        4.83        6.96      7.26 o 
  -2   8   3        3.58       10.14      7.05 o 
  -1   8   3        0.26        2.36      6.02 o 
   0   8   3       70.92      107.37      7.33 o 
   1   8   3      577.84      507.47     37.75 o 
   2   8   3      100.47       95.45      7.54 o 
   3   8   3        4.21        9.29      5.40 o 
   4   8   3       27.83       34.43      6.23 o 
   5   8   3      118.55       81.73     10.99 o 
   6   8   3        0.54        0.37      5.83 o 
   7   8   3        2.60        2.75      8.80 o 
   8   8   3        0.14        0.37      9.89 o 
   9   8   3        0.08       14.48     12.09 o 
  -5   9   3       10.69       15.15     13.28 o 
  -4   9   3        2.94        3.23      8.48 o 
  -3   9   3        0.20        8.02      7.17 o 
  -2   9   3       51.96       49.33     19.61 o 
  -1   9   3        9.39        4.21      6.40 o 
   0   9   3       37.27       29.33      6.87 o 
   1   9   3      141.18      168.80     17.04 o 
   2   9   3      374.99      347.28     14.75 o 
   3   9   3       57.04       43.28      6.50 o 
   4   9   3       52.77       34.14      6.60 o 
   5   9   3       35.82       21.31      9.53 o 
   6   9   3        2.05        5.42      6.27 o 
   7   9   3       12.83        2.38      9.53 o 
  -4  10   3       15.29       21.85      9.46 o 
  -3  10   3       25.36       31.81      8.86 o 
  -2  10   3       32.22       32.72      8.45 o 
  -1  10   3        0.26        0.18      6.96 o 
   0  10   3        4.16        3.75      6.70 o 
   1  10   3        0.30        8.27      7.42 o 
   2  10   3        2.37       26.16     15.02 o 
   3  10   3        4.03        0.92      6.51 o 
   4  10   3        0.80        0.00      6.15 o 
   5  10   3        0.45        1.28      6.67 o 
  -2  11   3       13.82       10.81      9.71 o 
  -1  11   3        9.24       10.77      8.35 o 
   0  11   3       16.07       17.45     12.83 o 
   1  11   3       21.60       11.43      9.62 o 
   2  11   3       25.73       20.84     12.37 o 
   3  11   3       30.19       36.74      8.06 o 
   4  11   3        0.29        1.65     10.26 o 
   5  11   3        1.66        0.37     10.08 o 
  -2 -11   4        0.38        0.73     11.54 o 
  -1 -11   4        0.00        0.73     11.91 o 
   0 -11   4        9.45       19.61     13.74 o 
   1 -11   4        9.36       10.63     12.28 o 
  -5 -10   4        0.03        1.10     11.54 o 
  -4 -10   4        0.70        1.47     11.18 o 
  -3 -10   4        6.56        6.96     10.81 o 
  -2 -10   4       10.29        2.20     10.99 o 
  -1 -10   4       33.85       46.17     12.46 o 
   0 -10   4        0.11        0.00     10.63 o 
   1 -10   4       11.18        2.02     10.81 o 
   2 -10   4       13.92       22.90     11.91 o 
   3 -10   4        6.18        0.55     10.81 o 
   4 -10   4       34.60       37.20     14.66 o 
  -6  -9   4        3.88        0.55     11.54 o 
  -5  -9   4       32.35       41.23     11.54 o 
  -4  -9   4       15.14        5.50      9.71 o 
  -3  -9   4       75.48       60.47     12.28 o 
  -2  -9   4       47.63       68.53     12.46 o 
  -1  -9   4        3.35        1.47      9.71 o 
   0  -9   4       12.42       11.07      6.29 o 
   1  -9   4       72.25       82.82     11.54 o 
   2  -9   4        0.33        0.92      9.89 o 
   3  -9   4       23.63       28.58     11.54 o 
   4  -9   4       17.93       20.71     11.91 o 
   5  -9   4        4.99       15.39     13.56 o 
  -7  -8   4       18.13       13.93     12.28 o 
  -6  -8   4       26.40       17.22     11.54 o 
  -5  -8   4        2.71        7.33      9.34 o 
  -4  -8   4       60.88       54.05     10.63 o 
  -3  -8   4       71.76       89.42     10.81 o 
  -2  -8   4       10.38       18.87     10.44 o 
  -1  -8   4      844.38      639.66     15.76 o 
   0  -8   4       37.78       35.10      9.44 o 
   1  -8   4       11.82       17.96      9.16 o 
   2  -8   4        0.19        4.58      8.80 o 
   3  -8   4        1.17        0.37      9.16 o 
   4  -8   4       26.40       16.12     10.44 o 
   5  -8   4       31.73       17.77     11.36 o 
   6  -8   4      230.15      200.27     15.39 o 
  -8  -7   4       46.41       50.21     14.29 o 
  -7  -7   4       20.82       28.40     11.54 o 
  -6  -7   4        4.75       17.77     10.81 o 
  -5  -7   4       14.53        9.89      8.80 o 
  -4  -7   4       29.14       18.92     18.23 o 
  -3  -7   4      225.44      174.08     13.28 o 
  -2  -7   4       32.83       39.03      7.51 o 
  -1  -7   4       37.58       54.82      6.13 o 
   0  -7   4       10.00       14.55      8.15 o 
   1  -7   4       85.28      102.98      9.89 o 
   2  -7   4      126.73      112.69     10.44 o 
   3  -7   4       63.64       69.08     11.18 o 
   4  -7   4        1.36        0.00      8.80 o 
   5  -7   4        6.42        1.65     10.26 o 
   6  -7   4      142.26      166.19     14.11 o 
   7  -7   4       79.87      133.76     15.39 o 
  -9  -6   4       23.32       28.40     15.94 o 
  -8  -6   4       13.86       39.76     14.66 o 
  -7  -6   4       55.27       52.59     10.99 o 
  -6  -6   4       15.60        9.89      9.89 o 
  -5  -6   4       10.97       10.99      8.06 o 
  -4  -6   4        1.17        2.93      5.18 o 
  -3  -6   4        4.97        4.97      4.21 o 
  -2  -6   4      183.35      163.07      5.79 o 
  -1  -6   4       55.93       78.68      4.02 o 
   0  -6   4        1.39        2.57      4.05 o 
   1  -6   4       72.01       58.08      7.33 o 
   2  -6   4       16.62       17.04      7.70 o 
   3  -6   4      205.77      235.63     11.36 o 
   4  -6   4      126.97      177.00     10.99 o 
   5  -6   4        0.42        0.00     10.08 o 
   6  -6   4       15.69       20.89     11.91 o 
   7  -6   4      202.42      171.50     14.66 o 
   8  -6   4        1.73       12.46     14.11 o 
  -9  -5   4      117.65      164.91     19.42 o 
  -8  -5   4       12.42       35.73     13.56 o 
  -7  -5   4       39.98       34.80      8.09 o 
  -6  -5   4        3.15        4.58      8.06 o 
  -5  -5   4       48.13       55.86      6.80 o 
  -4  -5   4        7.50        6.90      5.18 o 
  -3  -5   4        0.86        6.96      4.86 o 
  -2  -5   4        2.92        4.96      4.21 o 
  -1  -5   4       29.61       17.54      3.99 o 
   0  -5   4      299.68      289.32     14.38 o 
   1  -5   4      414.42      427.02     37.65 o 
   2  -5   4      479.69      462.49     12.73 o 
   3  -5   4        0.71        5.36      4.79 o 
   4  -5   4       44.42       56.42      7.13 o 
   5  -5   4       18.30        9.89      9.16 o 
   6  -5   4      187.42      169.12     13.74 o 
   7  -5   4       62.33       54.42     12.46 o 
   8  -5   4        9.23        3.85     12.28 o 
   9  -5   4        2.54        9.16     14.11 o 
  -9  -4   4       52.98       60.83     15.21 o 
  -8  -4   4      144.13      131.01     14.66 o 
  -7  -4   4       74.73       94.18     14.11 o 
  -6  -4   4       60.34       66.33     10.08 o 
  -5  -4   4       46.71       36.58      6.47 o 
  -4  -4   4      113.70      137.80      9.62 o 
  -3  -4   4       79.08      126.86     19.06 o 
  -2  -4   4      500.97      619.89      6.86 o 
  -1  -4   4      249.81      185.81     94.91 o 
   0  -4   4        7.30        7.33      3.29 o 
   1  -4   4      117.41      124.25      5.81 o 
   2  -4   4      409.73      388.39      7.30 o 
   3  -4   4       55.43       54.34     11.64 o 
   4  -4   4        4.34        7.01      5.71 o 
   5  -4   4       30.91       15.38      5.13 o 
   6  -4   4      148.14      129.74     61.02 o 
   7  -4   4      231.01      210.09     14.02 o 
   8  -4   4        0.01        6.63      8.23 o 
   9  -4   4       25.46       35.36     15.02 o 
 -10  -3   4       13.29        0.18     15.94 o 
  -9  -3   4        1.36        0.55     13.56 o 
  -8  -3   4       38.07       32.25     13.01 o 
  -7  -3   4      111.03      125.33     13.56 o 
  -6  -3   4      112.06       96.06      9.16 o 
  -5  -3   4      301.73      241.25     22.81 o 
  -4  -3   4       13.12        6.60      4.28 o 
  -3  -3   4      130.87      153.68     23.00 o 
  -2  -3   4     1164.83     1478.44     86.48 o 
  -1  -3   4      325.37      448.48     44.80 o 
   0  -3   4      232.80      251.27      5.70 o 
   1  -3   4      310.18      467.03    283.37 o 
   2  -3   4     1137.08      727.22    684.18 o 
   3  -3   4       17.98       28.18     10.35 o 
   4  -3   4      372.14      323.64      6.20 o 
   5  -3   4      215.79      211.68     29.96 o 
   6  -3   4      104.37       85.93     11.18 o 
   7  -3   4      771.60      823.84     90.70 o 
   8  -3   4       31.86       23.41     17.13 o 
   9  -3   4       31.24       56.18      9.43 o 
  10  -3   4        1.79       12.42      9.94 o 
 -10  -2   4        1.23       11.36     16.67 o 
  -9  -2   4       27.91       17.59     14.48 o 
  -8  -2   4       31.34       25.47     12.28 o 
  -7  -2   4        5.25       12.28     11.18 o 
  -6  -2   4        8.33       18.86      7.61 o 
  -5  -2   4        2.42       10.75      5.45 o 
  -4  -2   4      225.64      192.80     16.40 o 
  -3  -2   4      235.62      222.53     22.17 o 
  -1  -2   4       38.36       85.94      4.03 o 
   0  -2   4      442.88      639.42      6.09 o 
   2  -2   4      719.04      706.72     26.66 o 
   3  -2   4      455.23      457.60     16.58 o 
   4  -2   4      261.85      249.47     18.78 o 
   5  -2   4       87.42      110.44     12.64 o 
   6  -2   4      221.38      162.78     22.08 o 
   7  -2   4        0.16        0.18     10.81 o 
   8  -2   4       54.98       80.99     13.01 o 
   9  -2   4        0.75        1.83     13.01 o 
  10  -2   4       16.67        2.93     14.11 o 
 -10  -1   4        3.61       13.38     17.04 o 
  -9  -1   4       30.38       30.05     14.48 o 
  -8  -1   4       56.19       25.10     12.64 o 
  -7  -1   4       38.06       63.03     12.28 o 
  -6  -1   4      196.81      249.48      7.72 o 
  -5  -1   4       26.70       28.89      6.91 o 
  -4  -1   4        0.15        1.63      4.13 o 
  -3  -1   4       80.78      101.92      5.45 o 
  -2  -1   4     1156.28     1375.37     58.05 o 
  -1  -1   4      215.49      257.34      5.11 o 
   0  -1   4      469.46      347.47      4.31 o 
   1  -1   4       89.35       61.55      2.80 o 
   2  -1   4      277.65      218.60      4.03 o 
   3  -1   4       69.17      105.56     11.91 o 
   4  -1   4      226.19      193.42      5.53 o 
   5  -1   4      331.95      322.46     16.22 o 
   6  -1   4        2.37       15.39     10.26 o 
   7  -1   4       27.00       58.08     11.73 o 
   8  -1   4        7.52       12.09     12.28 o 
   9  -1   4        0.40        1.65     12.64 o 
  10  -1   4       14.23       20.52     14.29 o 
 -10   0   4        7.35        0.37     16.31 o 
  -9   0   4        0.72        0.18     13.93 o 
  -8   0   4       14.58       16.31     12.64 o 
  -7   0   4      160.46      137.97     14.11 o 
  -6   0   4       27.33       23.06      6.12 o 
  -5   0   4      172.46      139.09      8.80 o 
  -4   0   4      338.88      268.46     29.23 o 
  -3   0   4      204.81      246.80      9.98 o 
  -2   0   4      345.03      429.51     20.12 o 
  -1   0   4     4667.34     4329.78    181.16 o 
   0   0   4       88.36       67.53      4.31 o 
   2   0   4       67.20      173.21      4.91 o 
   3   0   4       44.58       41.11      5.05 o 
   4   0   4        0.28       12.09      4.66 o 
   5   0   4      354.94      444.88      9.89 o 
   6   0   4      162.26      159.96     12.83 o 
   7   0   4       81.32       63.03     12.83 o 
   8   0   4        0.55        3.66     11.91 o 
   9   0   4        4.14        2.57     13.01 o 
  10   0   4        8.74        5.50     13.01 o 
  11   0   4       13.90       28.03     15.57 o 
  -9   1   4       22.14       27.48     15.39 o 
  -8   1   4        3.19        2.93     12.46 o 
  -7   1   4       94.34       84.65     13.56 o 
  -6   1   4      135.31       91.32      8.93 o 
  -5   1   4        3.23        3.85      5.33 o 
  -4   1   4        3.82        4.31      2.76 o 
  -3   1   4        7.21        1.95      3.27 o 
  -2   1   4     1578.20      622.33    486.06 o 
  -1   1   4      576.01      294.28     51.01 o 
   0   1   4      873.36      724.72    162.16 o 
   1   1   4       23.66       11.36      9.34 o 
   2   1   4       36.41       30.01     12.64 o 
   3   1   4      922.15      882.68     78.70 o 
   4   1   4      101.76      120.45      4.99 o 
   5   1   4      213.56      236.18     11.91 o 
   6   1   4      141.50      176.27      9.71 o 
   7   1   4        1.97        0.55     10.26 o 
   8   1   4       42.30       40.31     12.09 o 
   9   1   4       27.36       34.08     14.48 o 
  10   1   4        8.31        6.23     12.83 o 
  11   1   4        5.25        6.60     14.66 o 
  -9   2   4       40.60       26.39     16.12 o 
  -8   2   4        8.13        2.93     13.01 o 
  -7   2   4        9.41        9.16     13.19 o 
  -6   2   4       49.10       36.46     10.63 o 
  -5   2   4      810.24      738.99     89.78 o 
  -4   2   4     4786.13     4459.33    362.68 o 
  -3   2   4      891.28      840.24     58.58 o 
  -2   2   4       83.80       73.02     11.60 o 
  -1   2   4      234.90      148.82     12.88 o 
   0   2   4        8.18        3.91      3.32 o 
   1   2   4        1.82       30.05      8.80 o 
   3   2   4       84.56      101.90      6.60 o 
   4   2   4      205.17      187.99      5.31 o 
   5   2   4       95.92      113.42      9.16 o 
   6   2   4      198.88      219.33     11.36 o 
   7   2   4        0.16        0.00     10.08 o 
   8   2   4        4.16        2.02     11.18 o 
   9   2   4       23.09       15.02     12.09 o 
  10   2   4        0.62        0.00     12.09 o 
  11   2   4        0.66        0.73     15.57 o 
  -9   3   4        5.47       13.56     16.31 o 
  -8   3   4       14.37        9.34     13.19 o 
  -7   3   4       11.13       12.83     12.83 o 
  -6   3   4       22.00       12.46     11.91 o 
  -5   3   4      362.12      354.12     21.10 o 
  -4   3   4      187.63      167.46     21.03 o 
  -3   3   4        1.33        2.15      3.43 o 
  -2   3   4      183.97      133.79      7.46 o 
   0   3   4       60.05       53.12      3.26 o 
   1   3   4      116.47       89.76     14.29 o 
   2   3   4       32.56       51.00      3.30 o 
   3   3   4       10.86       19.34      4.61 o 
   4   3   4       28.02       53.13      6.05 o 
   5   3   4       58.26       77.14      8.25 o 
   6   3   4       68.99       84.10      8.98 o 
   7   3   4       28.13       30.97      9.89 o 
   8   3   4        2.53        0.00     10.63 o 
   9   3   4        0.05        0.00     11.91 o 
  10   3   4        0.13        0.37     11.36 o 
  11   3   4        2.46        0.18     13.19 o 
  -9   4   4        3.92        8.25     15.94 o 
  -8   4   4        3.90        2.57     15.39 o 
  -7   4   4        1.99        0.55     13.01 o 
  -6   4   4       10.17       14.66     12.64 o 
  -5   4   4       23.67       32.12      6.96 o 
  -4   4   4       29.77       27.82      5.30 o 
  -3   4   4      257.71      235.50     16.94 o 
  -2   4   4      108.31      132.22     19.55 o 
  -1   4   4        1.57        0.50      5.06 o 
   0   4   4       23.16       26.83      3.04 o 
   1   4   4      341.89      324.07      9.44 o 
   2   4   4      339.13      243.28     10.63 o 
   3   4   4       32.47       46.24      4.80 o 
   4   4   4        0.00        0.43      3.39 o 
   5   4   4       18.01       23.64      8.06 o 
   6   4   4      246.18      270.08     11.54 o 
   7   4   4      177.48      154.65     12.46 o 
   8   4   4        0.48        1.28     10.63 o 
   9   4   4        2.26        0.00     10.99 o 
  10   4   4        0.05        0.37     11.18 o 
  -8   5   4       14.75        0.00     15.57 o 
  -7   5   4        7.84        2.02     13.93 o 
  -6   5   4       21.29       35.80      8.23 o 
  -5   5   4       84.56       61.21      8.30 o 
  -4   5   4        0.22       13.57      4.74 o 
  -3   5   4        3.58        3.06      3.98 o 
  -1   5   4        0.85        5.10      3.37 o 
   0   5   4       67.73       58.57      5.73 o 
   1   5   4       49.59       78.62      3.77 o 
   2   5   4       85.90      110.81     14.50 o 
   3   5   4       17.34       26.40      8.15 o 
   4   5   4        0.20        2.26      3.91 o 
   5   5   4       58.14       40.86      6.96 o 
   6   5   4       23.44        8.25      9.16 o 
   7   5   4        2.72        0.92     10.08 o 
   8   5   4      107.93      130.64     13.19 o 
   9   5   4       99.01       75.86     12.46 o 
  10   5   4        2.87        0.37     11.91 o 
  -7   6   4        2.76        1.10     14.48 o 
  -6   6   4        1.60        2.34      7.82 o 
  -5   6   4        0.44        1.10      7.18 o 
  -4   6   4        7.29        0.92      6.73 o 
  -3   6   4        1.43        3.90      5.94 o 
  -2   6   4       22.17       25.31      6.98 o 
  -1   6   4      373.65      309.19     12.55 o 
   0   6   4       94.32       89.36     66.60 o 
   1   6   4       20.74       29.99      3.61 o 
   2   6   4       11.07       16.88      4.11 o 
   3   6   4        3.48        5.20      3.90 o 
   4   6   4       11.34        5.54      4.60 o 
   5   6   4        0.57        1.71      4.33 o 
   7   6   4      208.74      167.47     12.28 o 
   8   6   4        6.93        8.25     10.99 o 
   9   6   4        0.48        1.83     10.44 o 
  10   6   4        0.03        1.47     11.54 o 
  -7   7   4        3.67        1.83     13.93 o 
  -6   7   4        2.44        5.48      8.79 o 
  -5   7   4       23.61       10.66      7.69 o 
  -4   7   4       15.36       11.71      7.37 o 
  -3   7   4        6.54       13.66      7.25 o 
  -2   7   4       30.86       24.88      6.02 o 
  -1   7   4       98.71       52.36     11.09 o 
   0   7   4       81.70       43.89     12.46 o 
   1   7   4        5.67        0.76      3.32 o 
   2   7   4       60.92       38.16     35.64 o 
   3   7   4        8.64       11.18      3.75 o 
   4   7   4       84.36       69.04     18.80 o 
   5   7   4        4.58        7.02      8.15 o 
   6   7   4       95.27       76.22      7.88 o 
   7   7   4        9.44       14.84      8.43 o 
   8   7   4       40.30       61.75     10.81 o 
   9   7   4        9.33        8.80     11.18 o 
  -6   8   4       18.34       23.85     20.52 o 
  -5   8   4        3.95        9.62      8.42 o 
  -4   8   4       34.73       25.90      8.22 o 
  -3   8   4        3.23        2.82      7.19 o 
  -2   8   4        3.57        7.20      6.65 o 
  -1   8   4       88.30       58.33     11.91 o 
   0   8   4      168.79      187.13     12.83 o 
   1   8   4       41.48       44.45      5.90 o 
   2   8   4       60.64       59.26     15.30 o 
   3   8   4       69.18       24.18     23.00 o 
   4   8   4        2.46        5.93      4.24 o 
   5   8   4        1.34        6.35      4.80 o 
   6   8   4       28.13       19.88      6.20 o 
  -5   9   4       11.35       13.69      9.65 o 
  -4   9   4       10.38        9.09      8.60 o 
  -3   9   4       10.05        6.27      7.58 o 
  -2   9   4       60.10       84.87      8.65 o 
  -1   9   4       70.05       68.59      8.11 o 
   0   9   4      209.37      188.28     15.94 o 
   1   9   4       81.22       86.51      7.67 o 
   2   9   4        0.25        0.37      6.16 o 
   3   9   4       18.43        4.62      5.76 o 
   4   9   4       76.85       54.97     10.63 o 
   5   9   4        0.15       15.02      8.80 o 
   6   9   4        9.32        9.34      8.43 o 
   7   9   4        0.55        1.47      8.43 o 
  -3  10   4       53.22       39.84      9.94 o 
  -2  10   4       35.21       52.56      8.62 o 
  -1  10   4        8.86        9.01      7.30 o 
   0  10   4      138.33      160.10     14.84 o 
   1  10   4      216.65      205.51     18.60 o 
   2  10   4       17.63       10.99     11.18 o 
   3  10   4       17.66        4.21     10.44 o 
   4  10   4        0.10        0.18      9.53 o 
   5  10   4        3.42        0.92     10.26 o 
   6  10   4       11.47       18.87     10.44 o 
  -1  11   4       12.32       20.63      8.54 o 
   0  11   4       24.91        3.48     11.91 o 
   1  11   4        1.36        8.43     12.28 o 
   2  11   4        2.44        0.18     11.73 o 
   3  11   4       21.09        0.55     12.28 o 
   4  11   4        0.65        4.03     12.46 o 
  -4 -10   5        0.23        1.10     11.36 o 
  -3 -10   5        6.46        6.96     11.91 o 
  -2 -10   5        2.23        1.47     10.44 o 
  -1 -10   5        0.71        1.83     10.08 o 
   0 -10   5        1.68        2.38     10.44 o 
   1 -10   5       17.99       23.82     11.36 o 
   2 -10   5       21.46       24.19     12.64 o 
   3 -10   5       13.48       13.01     12.64 o 
  -6  -9   5        0.00        8.61     12.64 o 
  -5  -9   5        8.90       11.73     11.54 o 
  -4  -9   5       42.06       48.56     12.46 o 
  -3  -9   5      110.84       95.83     11.91 o 
  -2  -9   5        6.38        5.13      9.16 o 
  -1  -9   5        2.57        5.13      9.34 o 
   0  -9   5       11.24       14.29     10.08 o 
   1  -9   5        0.12        2.75      9.34 o 
   2  -9   5       11.35       11.54      9.89 o 
   3  -9   5       55.04       64.13     12.09 o 
   4  -9   5       75.46       87.77     13.19 o 
   5  -9   5        6.39        6.96     13.01 o 
  -7  -8   5       36.95       76.41     14.11 o 
  -6  -8   5        0.38        4.58     10.99 o 
  -5  -8   5       27.00       37.01     10.81 o 
  -4  -8   5      101.72      107.74     12.09 o 
  -3  -8   5       12.89       13.56      8.43 o 
  -2  -8   5       48.59        7.51      8.80 o 
  -1  -8   5      651.12      519.09     14.66 o 
   0  -8   5       59.36       54.05     10.44 o 
   1  -8   5      109.94      117.82     10.81 o 
   2  -8   5       16.48        0.37      8.43 o 
   3  -8   5       35.83       43.06      9.89 o 
   4  -8   5       20.46        1.65      9.53 o 
   5  -8   5       42.19       47.64     12.83 o 
   6  -8   5        1.42        6.23     12.64 o 
  -8  -7   5       29.45       56.98     13.19 o 
  -7  -7   5       20.30        8.80     11.18 o 
  -6  -7   5        1.36        0.92      9.71 o 
  -5  -7   5       26.94       28.68      6.60 o 
  -4  -7   5       28.61       30.78      6.61 o 
  -3  -7   5      402.14      339.74     21.71 o 
  -2  -7   5        1.73        0.55      7.88 o 
  -1  -7   5        0.05        3.66      8.61 o 
   0  -7   5       53.24       27.48      8.61 o 
   1  -7   5       32.36       40.49      9.53 o 
   2  -7   5       13.14       17.59      8.61 o 
   3  -7   5        3.37        0.92      8.25 o 
   4  -7   5       58.83       37.38     11.18 o 
   5  -7   5      169.90      197.71     12.64 o 
   6  -7   5       12.17       21.07     11.36 o 
   7  -7   5       37.54       59.18     14.66 o 
  -8  -6   5        4.87       35.18     14.84 o 
  -7  -6   5       27.18       16.12     11.36 o 
  -6  -6   5       51.62       51.12     10.63 o 
  -5  -6   5       54.30       44.09      9.25 o 
  -4  -6   5       80.91       84.34     11.27 o 
  -3  -6   5       13.90       23.29      6.34 o 
  -2  -6   5       67.21       85.52      5.89 o 
  -1  -6   5      473.13      493.30      9.41 o 
   0  -6   5      110.78       94.39      6.69 o 
   1  -6   5        2.40        0.18      7.33 o 
   2  -6   5      208.26      212.18     10.81 o 
   3  -6   5       43.81       54.05      8.98 o 
   4  -6   5        1.70        0.18      9.16 o 
   5  -6   5       26.97       17.96     10.63 o 
   6  -6   5      109.13      104.81     13.38 o 
   7  -6   5       44.31       74.39     13.56 o 
   8  -6   5        1.10        9.71     13.56 o 
  -9  -5   5       29.30       26.57     15.94 o 
  -8  -5   5       23.76        7.51     13.74 o 
  -7  -5   5       11.12        2.93     11.73 o 
  -6  -5   5        3.32        4.19      6.72 o 
  -5  -5   5        3.60        6.26      5.76 o 
  -4  -5   5       31.39       27.45      6.09 o 
  -3  -5   5       53.43       45.22     23.09 o 
  -2  -5   5       23.82       12.34      8.43 o 
  -1  -5   5        0.98        4.69      5.86 o 
   0  -5   5       30.93       24.39      5.11 o 
   1  -5   5       35.10       21.75      5.04 o 
   2  -5   5      159.41      149.05      9.25 o 
   3  -5   5        2.55       11.50      5.50 o 
   4  -5   5       98.54       73.82      7.20 o 
   5  -5   5       44.47       39.21     10.08 o 
   6  -5   5       67.47       92.53     10.81 o 
   7  -5   5       19.03       24.37     12.46 o 
   8  -5   5       10.85       16.12     12.64 o 
   9  -5   5        4.17        3.11     13.74 o 
  -9  -4   5       32.46       34.81     16.67 o 
  -8  -4   5       25.20       41.41     14.48 o 
  -7  -4   5        3.76        1.83     10.99 o 
  -6  -4   5       56.65       75.93     14.93 o 
  -5  -4   5       12.98       10.63      5.63 o 
  -4  -4   5      163.91      155.24      7.32 o 
  -3  -4   5       85.98      120.84     21.25 o 
  -2  -4   5      336.12      299.32      8.16 o 
  -1  -4   5      153.72      144.17      5.22 o 
   0  -4   5      143.79       91.83     44.43 o 
   1  -4   5       70.11       58.22     19.79 o 
   2  -4   5       43.77       40.76     14.93 o 
   3  -4   5      127.65      171.39      5.85 o 
   4  -4   5        0.66        1.12      3.61 o 
   5  -4   5        0.73       14.57     10.08 o 
   6  -4   5        5.17        6.41      6.98 o 
   7  -4   5      108.98      151.87      8.93 o 
   8  -4   5       49.77       57.60      8.87 o 
   9  -4   5      143.89      146.40     15.76 o 
  -9  -3   5       23.12        0.55     14.29 o 
  -8  -3   5        8.12        7.88     13.01 o 
  -7  -3   5       66.25       68.16     13.93 o 
  -6  -3   5       21.03       41.83      8.60 o 
  -5  -3   5       10.62       11.27      6.35 o 
  -4  -3   5      145.63      176.96     12.55 o 
  -3  -3   5      724.62      737.40     38.39 o 
  -2  -3   5       66.20       53.86      3.81 o 
  -1  -3   5        6.07        1.88      4.70 o 
   0  -3   5      400.21      565.10     44.89 o 
   1  -3   5       48.22       35.08      3.55 o 
   2  -3   5       64.84       35.96      4.14 o 
   3  -3   5      115.92      103.81      6.69 o 
   4  -3   5        5.38        5.62      4.72 o 
   5  -3   5       59.78       49.99      5.96 o 
   6  -3   5      199.85      247.56     13.74 o 
   7  -3   5       29.05       48.18      8.06 o 
   8  -3   5       34.42       37.97      8.58 o 
   9  -3   5       17.92       10.69      9.32 o 
  10  -3   5        3.38       22.98      9.78 o 
  -9  -2   5        1.11        0.18     14.48 o 
  -8  -2   5        9.49        8.61     13.01 o 
  -7  -2   5      138.69      124.08      8.41 o 
  -6  -2   5      335.47      295.28     43.88 o 
  -5  -2   5       11.33        9.85      6.26 o 
  -4  -2   5       43.05       66.88      6.02 o 
  -3  -2   5      179.34      191.59      6.28 o 
  -2  -2   5      267.10      329.44     15.02 o 
  -1  -2   5      151.38      152.25      4.57 o 
   0  -2   5       26.43       34.63      3.57 o 
   1  -2   5      420.20      458.52     29.96 o 
   2  -2   5     1022.51     1034.25      9.77 o 
   3  -2   5      995.32     1274.75     50.02 o 
   4  -2   5        0.24        2.56      5.05 o 
   5  -2   5      195.66      266.52     22.17 o 
   6  -2   5      164.75      163.38     11.09 o 
   7  -2   5       33.95       50.14     10.72 o 
   8  -2   5       13.44        9.82      8.09 o 
   9  -2   5       25.28       35.04      9.00 o 
  10  -2   5        7.73        8.35      9.12 o 
  -9  -1   5       32.31       38.84     15.21 o 
  -8  -1   5        1.25        0.00     12.46 o 
  -7  -1   5       84.23       88.87      8.69 o 
  -6  -1   5      265.63      242.38     14.48 o 
  -5  -1   5       21.90       13.50      5.86 o 
  -4  -1   5        9.41       13.55      6.15 o 
  -3  -1   5      173.40      207.04     23.73 o 
  -2  -1   5     2016.72     2499.58     71.81 o 
  -1  -1   5      134.60      207.68      5.10 o 
   0  -1   5      468.93      585.28     30.69 o 
   1  -1   5        7.92        4.13      4.13 o 
   2  -1   5       69.61       79.37      4.58 o 
   3  -1   5      778.05      820.93      7.15 o 
   4  -1   5       92.65       78.13      5.55 o 
   5  -1   5       70.48      102.31     18.51 o 
   6  -1   5        4.24       19.97      7.58 o 
   7  -1   5      221.03      199.46      8.84 o 
   8  -1   5       73.02      126.06      9.62 o 
   9  -1   5       10.34        8.38      8.61 o 
  10  -1   5        1.85        5.99      8.74 o 
  -9   0   5       13.74       11.54     16.31 o 
  -8   0   5        0.33        2.02     12.09 o 
  -7   0   5      204.85      239.74     14.57 o 
  -6   0   5        0.40        2.20      6.43 o 
  -5   0   5       29.77       20.77      6.86 o 
  -4   0   5      165.19      148.22      5.66 o 
  -3   0   5       65.55       76.25      5.66 o 
  -2   0   5       38.10       33.01      3.63 o 
  -1   0   5       42.51       62.59      7.62 o 
   0   0   5      542.53      735.44     16.77 o 
   1   0   5      186.33      319.54     12.09 o 
   2   0   5       24.53       25.41      2.93 o 
   3   0   5     1004.73      999.77     19.97 o 
   4   0   5      344.07      385.52     10.81 o 
   5   0   5        4.83        8.59      6.07 o 
   6   0   5       37.97       37.07      7.97 o 
   7   0   5        0.36       14.08     14.66 o 
   8   0   5       21.11       14.11     12.46 o 
   9   0   5       46.46       38.30     11.91 o 
  10   0   5       50.88       41.96     13.38 o 
  -9   1   5        0.59        3.11     15.39 o 
  -8   1   5       54.95       65.96     15.57 o 
  -7   1   5       50.58       42.51     13.56 o 
  -6   1   5       10.64       16.33      7.18 o 
  -5   1   5        3.84       11.62      6.43 o 
  -4   1   5       78.29      139.36     19.24 o 
  -3   1   5     2173.19     1809.46    161.98 o 
  -2   1   5       71.91      129.17     25.87 o 
  -1   1   5       16.06        8.21      1.94 o 
   0   1   5      541.94      379.35     46.08 o 
   1   1   5      556.79      696.09     12.83 o 
   2   1   5      358.61      259.82      9.89 o 
   3   1   5     1514.25     1539.19     22.72 o 
   4   1   5       22.69       29.62      4.17 o 
   5   1   5        1.63        4.54      5.25 o 
   6   1   5        8.98       25.79      6.60 o 
   7   1   5       23.07        6.05     10.08 o 
   8   1   5       60.85       91.25     12.83 o 
   9   1   5        1.08       12.83     12.46 o 
  10   1   5       64.09       37.93     13.19 o 
  11   1   5       23.62        2.20     13.38 o 
  -9   2   5        2.25        4.21     14.66 o 
  -8   2   5        6.45        1.83     13.38 o 
  -7   2   5      232.86      192.39     14.84 o 
  -6   2   5       96.72       92.42     15.48 o 
  -5   2   5      357.33      288.43     64.26 o 
  -4   2   5     1249.89     1093.53     90.39 o 
  -3   2   5       50.96       32.08      4.73 o 
  -2   2   5     2225.52     2212.55    122.67 o 
  -1   2   5       11.80        7.49      3.94 o 
   1   2   5       69.85       79.34      6.05 o 
   2   2   5      391.28      371.59      6.05 o 
   3   2   5      628.26      625.05     11.73 o 
   4   2   5      187.66      163.75     16.49 o 
   5   2   5       48.79       56.72      6.22 o 
   6   2   5       95.33       85.93      7.76 o 
   7   2   5       17.88       31.33     10.26 o 
   8   2   5       65.70       92.17     12.83 o 
   9   2   5        1.49        1.83     11.54 o 
  10   2   5        0.02        3.48     13.01 o 
  11   2   5        1.22        3.48     14.11 o 
  -9   3   5       11.41        5.13     15.02 o 
  -8   3   5       14.09       17.77     15.21 o 
  -7   3   5        0.68        0.55     12.83 o 
  -6   3   5      436.52      378.80     19.06 o 
  -5   3   5      756.97      751.74     71.32 o 
  -4   3   5       45.15       69.70     11.77 o 
  -3   3   5       54.54       28.86      6.51 o 
  -2   3   5      249.48      239.00      9.07 o 
  -1   3   5        5.95        2.31      3.97 o 
   0   3   5      198.75      175.41      9.21 o 
   1   3   5      160.09      192.79      4.60 o 
   2   3   5      269.26      310.76      6.41 o 
   3   3   5       15.62       15.94      4.24 o 
   4   3   5      172.17      111.19      5.63 o 
   5   3   5      123.68      127.18      6.14 o 
   6   3   5        3.44        9.11      6.93 o 
   7   3   5       24.38       65.96     10.81 o 
   8   3   5       13.66        9.71     11.18 o 
   9   3   5        2.87        0.92     10.44 o 
  10   3   5        5.76        1.28     10.99 o 
  -8   4   5        0.82        0.37     15.02 o 
  -7   4   5       41.24       33.35     14.29 o 
  -6   4   5       10.39        6.96      6.95 o 
  -5   4   5        6.28       25.21      5.21 o 
  -4   4   5       49.25       45.60      4.85 o 
  -3   4   5        1.18        0.31      3.98 o 
  -2   4   5        6.29       14.33      6.82 o 
  -1   4   5       39.31       49.85      6.26 o 
   0   4   5       53.30       71.45      2.98 o 
   2   4   5     1168.74     1348.75     25.56 o 
   3   4   5        1.89        0.91      2.98 o 
   4   4   5       26.18       51.34      4.70 o 
   5   4   5       10.51       24.32      8.61 o 
   6   4   5       10.62        7.82      6.98 o 
   7   4   5       24.25       50.57     10.99 o 
   8   4   5        9.93        0.73     10.81 o 
   9   4   5        0.41        1.10      9.53 o 
  10   4   5        0.67        0.37     11.36 o 
  -8   5   5       14.70        0.92     14.29 o 
  -7   5   5        6.70        4.03     13.74 o 
  -6   5   5        0.01        9.59      7.44 o 
  -5   5   5       27.43       25.11      7.99 o 
  -4   5   5        9.84       13.20      5.92 o 
  -3   5   5        8.38       26.93      8.47 o 
  -2   5   5        4.42        1.52      3.74 o 
  -1   5   5        0.64        0.29      3.56 o 
   0   5   5      126.35      118.52      9.85 o 
   1   5   5        0.19        2.67      3.13 o 
   3   5   5       11.03        7.11      5.04 o 
   4   5   5       50.68       66.34      7.15 o 
   5   5   5      117.65      125.36      6.12 o 
   6   5   5       20.47       21.36      7.30 o 
   7   5   5        0.42        0.37      9.89 o 
   8   5   5       75.60       62.30     11.18 o 
   9   5   5        7.83        2.75     10.26 o 
  -7   6   5        9.43        6.96     14.66 o 
  -6   6   5        0.01        4.03      8.36 o 
  -5   6   5        5.41       11.18      7.48 o 
  -4   6   5        0.33        0.98      6.92 o 
  -3   6   5        5.87        0.92      6.22 o 
  -2   6   5        3.26        3.30      5.63 o 
  -1   6   5      194.33      169.49     10.81 o 
   0   6   5        5.60        4.29      4.01 o 
   1   6   5       61.57       78.46      5.87 o 
   2   6   5       65.58       78.10      9.15 o 
   3   6   5       61.82       69.34      8.01 o 
   4   6   5       59.93       55.04      5.96 o 
   5   6   5        4.95        5.83      4.85 o 
   6   6   5      189.70      158.31     10.99 o 
   7   6   5      267.97      238.81      8.35 o 
  -6   7   5        1.74        1.13      8.89 o 
  -5   7   5        8.55       27.64      8.80 o 
  -4   7   5       10.77        6.58      7.24 o 
  -3   7   5      140.24      127.10     10.17 o 
  -2   7   5       10.12       12.49      6.54 o 
  -1   7   5        5.84        7.94      7.42 o 
   0   7   5       85.91      109.01      5.85 o 
   1   7   5      128.62      126.43      6.71 o 
   2   7   5        0.11        4.84      5.68 o 
   3   7   5        0.42        0.72      4.16 o 
   4   7   5      124.27      123.29      7.19 o 
   5   7   5       97.56      105.72      9.71 o 
   6   7   5      119.57       94.18     10.26 o 
   7   7   5        9.30        0.37     10.08 o 
   8   7   5        1.64       10.63      9.71 o 
  -5   8   5        3.07        0.73      8.81 o 
  -4   8   5       24.55       29.32      8.81 o 
  -3   8   5       26.03       21.67      7.63 o 
  -2   8   5        6.99        3.31      6.78 o 
  -1   8   5       38.15       52.51      7.75 o 
   0   8   5        7.91        0.48      4.29 o 
   1   8   5        0.86        9.43      5.81 o 
   2   8   5        7.86        5.31      9.34 o 
   3   8   5       25.14       13.93      8.98 o 
   4   8   5       35.11       76.96     10.44 o 
   5   8   5        2.29        6.23      9.16 o 
   6   8   5       64.78       44.71      9.89 o 
   7   8   5       62.22       57.53     10.81 o 
   8   8   5        1.01       15.57     11.18 o 
  -4   9   5        0.87        2.29      8.62 o 
  -3   9   5       12.15       15.99      8.11 o 
  -2   9   5       63.45       73.54     10.99 o 
  -1   9   5       53.06       58.06      8.52 o 
   0   9   5       13.21       10.81     10.81 o 
   1   9   5       60.78       60.83     11.54 o 
   2   9   5        2.04        7.33      9.71 o 
   3   9   5        2.04        1.83      9.89 o 
   4   9   5        1.75        0.00      9.34 o 
   5   9   5        2.39        3.66      9.53 o 
   6   9   5        1.15        1.10      9.89 o 
   7   9   5        0.06        5.31      9.89 o 
  -3  10   5        1.67        0.92     13.01 o 
  -2  10   5        6.04        0.18     12.46 o 
  -1  10   5       92.41      113.79     14.48 o 
   0  10   5      153.86      179.93     15.02 o 
   1  10   5        0.05        0.73     10.81 o 
   2  10   5       89.83      113.24     14.29 o 
   3  10   5        4.65        0.18     10.99 o 
   4  10   5       10.84        1.10     10.81 o 
   5  10   5       12.75        4.40     10.44 o 
   6  10   5        0.08        0.18     10.99 o 
   0  11   5        2.26        0.00     12.46 o 
   1  11   5        1.03        0.18     12.28 o 
   2  11   5       18.61        0.73     12.64 o 
   3  11   5        4.22        0.18     11.36 o 
   4  11   5        5.98        0.37     12.83 o 
  -3 -10   6        2.00        0.55     11.54 o 
  -2 -10   6       26.57        9.16     12.28 o 
  -1 -10   6       12.42        1.47     11.36 o 
   0 -10   6       15.80       17.04     11.54 o 
   1 -10   6       14.49       11.54     12.28 o 
   2 -10   6        0.79        2.02     11.91 o 
  -5  -9   6       11.78       37.93     12.83 o 
  -4  -9   6        5.23        7.70     11.18 o 
  -3  -9   6       11.44       14.29     10.63 o 
  -2  -9   6        2.64        0.73      9.89 o 
  -1  -9   6        0.18        3.11      9.89 o 
   0  -9   6      140.02      137.42     12.09 o 
   1  -9   6       24.75       24.74     10.44 o 
   2  -9   6       37.80       36.65     11.18 o 
   3  -9   6       38.79       49.84     12.46 o 
   4  -9   6       20.91       10.99     12.09 o 
  -6  -8   6        9.56        0.55     11.91 o 
  -5  -8   6       52.09       56.25     11.91 o 
  -4  -8   6       73.64       90.33     11.73 o 
  -3  -8   6        8.29       24.92     10.44 o 
  -2  -8   6        2.99       10.44      9.34 o 
  -1  -8   6      183.16      147.32     12.64 o 
   0  -8   6        1.83        3.66      8.98 o 
   1  -8   6      124.70      112.32     11.36 o 
   2  -8   6       52.30       73.84     11.54 o 
   3  -8   6        3.92        6.41      9.53 o 
   4  -8   6       13.21        7.88     10.81 o 
   5  -8   6        0.07        2.75     10.81 o 
   6  -8   6        2.06        1.47     12.28 o 
  -7  -7   6        0.05        2.93     12.28 o 
  -6  -7   6       86.91       88.68     12.64 o 
  -5  -7   6       30.18       39.31     11.36 o 
  -4  -7   6       38.82       33.53      7.00 o 
  -3  -7   6      605.67      378.69    230.05 o 
  -2  -7   6       24.06        7.88      9.34 o 
  -1  -7   6      114.79       91.98     11.36 o 
   0  -7   6      102.92       84.29      9.71 o 
   1  -7   6        0.01        0.00      8.25 o 
   2  -7   6       33.95       26.02      9.71 o 
   3  -7   6       82.96       83.19     10.99 o 
   4  -7   6      123.06      118.18     10.99 o 
   5  -7   6      136.37      111.40     13.38 o 
   6  -7   6       28.01       31.33     12.09 o 
   7  -7   6        6.86       21.99     13.19 o 
  -8  -6   6        1.43        7.33     15.39 o 
  -7  -6   6        1.36        4.03     10.81 o 
  -6  -6   6        4.84        1.65      7.25 o 
  -5  -6   6       29.67       35.23      7.67 o 
  -4  -6   6       21.99       42.34      6.92 o 
  -3  -6   6        0.66        0.53      5.48 o 
  -2  -6   6        0.11        1.62      5.14 o 
  -1  -6   6      146.85      182.22      6.59 o 
   0  -6   6       28.24       58.23      5.31 o 
   1  -6   6      116.00      136.36      7.63 o 
   2  -6   6        2.54        4.21      7.51 o 
   3  -6   6       55.39       54.42      9.16 o 
   4  -6   6       76.12       78.79     11.54 o 
   5  -6   6      138.91      160.69     12.83 o 
   6  -6   6        2.05        5.50     10.81 o 
   7  -6   6        0.08        1.65     11.54 o 
   8  -6   6       25.69       33.16     13.74 o 
  -8  -5   6       31.50       40.31     14.84 o 
  -7  -5   6       11.81       14.79      8.91 o 
  -6  -5   6       78.84       66.03      8.74 o 
  -5  -5   6        0.47        1.47      5.84 o 
  -4  -5   6        0.91       10.85      5.81 o 
  -3  -5   6       51.02       59.42      6.54 o 
  -2  -5   6       45.86       67.71     19.70 o 
  -1  -5   6      150.74      117.54      6.09 o 
   0  -5   6        9.58       14.86      3.25 o 
   1  -5   6       49.94       64.25      6.15 o 
   2  -5   6      110.66      156.75     14.84 o 
   3  -5   6       24.46       24.25      5.70 o 
   4  -5   6       47.70       41.24      6.93 o 
   5  -5   6       19.26       51.30      9.34 o 
   6  -5   6        6.06        3.66     10.63 o 
   7  -5   6        0.28        0.18     10.44 o 
   8  -5   6       98.89      110.49     15.02 o 
  -9  -4   6        0.85        0.18     15.39 o 
  -8  -4   6        0.31        1.47     13.74 o 
  -7  -4   6       25.43       34.94      8.55 o 
  -6  -4   6       36.86       50.00      7.25 o 
  -5  -4   6       59.60       52.25      9.44 o 
  -4  -4   6        3.27        4.48      5.44 o 
  -3  -4   6       14.12       26.65      5.87 o 
  -2  -4   6       69.92       53.76      9.25 o 
  -1  -4   6      262.62      258.13     16.22 o 
   0  -4   6        5.84       12.05      4.57 o 
   1  -4   6       57.54       59.35      5.70 o 
   2  -4   6       54.70       24.82     16.86 o 
   3  -4   6       63.59       71.20     34.08 o 
   4  -4   6        4.35        1.82      5.48 o 
   5  -4   6        8.87        8.19      6.33 o 
   6  -4   6       13.67        7.16      6.85 o 
   7  -4   6      188.78      203.62      9.23 o 
   8  -4   6       10.71       16.36      8.62 o 
   9  -4   6       14.99        1.83     12.46 o 
  -9  -3   6       10.97        0.00     14.66 o 
  -8  -3   6        0.24        0.00     13.19 o 
  -7  -3   6        7.99        1.28      7.90 o 
  -6  -3   6       89.43      103.94      9.34 o 
  -5  -3   6        1.15       10.04      8.80 o 
  -4  -3   6       38.66       46.17      6.40 o 
  -3  -3   6      138.34      154.34      8.34 o 
  -2  -3   6       16.90       11.48      5.40 o 
  -1  -3   6       77.24      124.79     13.10 o 
   0  -3   6      703.80      841.92     11.36 o 
   1  -3   6        0.40        8.66      4.22 o 
   2  -3   6       69.85       87.93      5.44 o 
   3  -3   6      277.22      387.57      6.28 o 
   4  -3   6        0.63        9.76      5.45 o 
   5  -3   6       22.94       44.92      7.05 o 
   6  -3   6        2.85        0.84      6.79 o 
   7  -3   6      177.66      206.01     12.83 o 
   8  -3   6      350.09      311.64     10.43 o 
   9  -3   6        0.97       10.17      8.68 o 
  -9  -2   6        2.05        0.37     15.21 o 
  -8  -2   6        2.10        0.00     13.38 o 
  -7  -2   6       98.44      101.05     10.17 o 
  -6  -2   6      105.83      133.47      8.67 o 
  -5  -2   6       69.48       59.01      7.87 o 
  -4  -2   6       16.83        7.41      5.05 o 
  -3  -2   6       97.41      107.95      5.53 o 
  -2  -2   6        0.15        2.55      4.01 o 
  -1  -2   6      518.75      653.50     31.79 o 
   0  -2   6      556.15      636.35      6.60 o 
   1  -2   6        8.82       16.90      3.69 o 
   2  -2   6      829.58      911.48     18.05 o 
   3  -2   6       28.98       30.73      6.27 o 
   4  -2   6       16.92       33.71      7.88 o 
   5  -2   6      401.81      462.78      8.98 o 
   6  -2   6      108.29      123.52     13.10 o 
   7  -2   6      505.25      543.24     45.35 o 
   8  -2   6       21.79       27.58      8.16 o 
   9  -2   6        1.60       14.68     13.65 o 
  10  -2   6       20.12       11.87     11.27 o 
  -9  -1   6       12.79        0.37     15.39 o 
  -8  -1   6        0.82        0.37     13.01 o 
  -7  -1   6       24.65       23.79     10.72 o 
  -6  -1   6       11.09       15.83      7.72 o 
  -5  -1   6       57.89       80.21     21.25 o 
  -4  -1   6        9.54       20.22     12.00 o 
  -3  -1   6       20.73       24.58      4.49 o 
  -2  -1   6      127.73      138.95      3.41 o 
  -1  -1   6       48.93       34.05      5.28 o 
   0  -1   6      483.23      377.72      5.59 o 
   1  -1   6      321.40      365.24     13.93 o 
   2  -1   6      750.86      858.74     44.98 o 
   3  -1   6       70.12       70.83      7.51 o 
   4  -1   6        0.14        5.07      4.45 o 
   5  -1   6        7.69        9.07      6.09 o 
   6  -1   6      181.79      195.61      8.26 o 
   7  -1   6      109.12       84.62     14.38 o 
   8  -1   6       56.22       54.79     12.83 o 
   9  -1   6        0.26        6.00      7.97 o 
  10  -1   6       18.09       36.97      9.33 o 
  -9   0   6        0.54        0.18     15.94 o 
  -8   0   6        2.79        6.78     13.56 o 
  -7   0   6        0.87        0.49      7.66 o 
  -6   0   6      138.37      150.95      9.38 o 
  -5   0   6       90.31       74.23      8.63 o 
  -4   0   6        5.27        8.57      3.62 o 
  -3   0   6       61.23       74.94      7.60 o 
  -2   0   6       33.67       53.60      9.65 o 
  -1   0   6      864.35      706.81     24.34 o 
   0   0   6        1.45        0.74      2.91 o 
   1   0   6        5.83        3.46      2.49 o 
   2   0   6      224.98      192.43     17.04 o 
   3   0   6     1210.19     1525.04     75.12 o 
   4   0   6        0.00        9.50      5.50 o 
   5   0   6       55.69       70.85      6.27 o 
   6   0   6        6.40       17.50      6.48 o 
   7   0   6       16.69       58.16      9.34 o 
   8   0   6      206.60      224.37      9.45 o 
   9   0   6       25.33       21.38      8.35 o 
  10   0   6        3.52       14.67      8.26 o 
  -9   1   6        0.03        0.00     15.39 o 
  -8   1   6        9.45       23.45     15.21 o 
  -7   1   6        0.04        4.16      8.00 o 
  -6   1   6      406.29      288.60     10.81 o 
  -5   1   6       20.87       14.60      5.52 o 
  -4   1   6      105.11      106.00      5.72 o 
  -3   1   6     1480.89     1132.84     84.06 o 
  -2   1   6      642.21      787.95     22.26 o 
  -1   1   6      314.12      165.35     29.39 o 
   0   1   6      113.16       74.95      7.24 o 
   1   1   6      160.62      125.70      9.34 o 
   2   1   6        1.12        0.18      8.80 o 
   3   1   6       14.49       21.70      3.94 o 
   4   1   6       24.40       28.30      5.41 o 
   5   1   6       35.20       34.76      8.15 o 
   6   1   6       12.39       65.44     16.58 o 
   7   1   6      105.24      114.22     13.83 o 
   8   1   6      105.87      113.28      9.46 o 
   9   1   6       97.29       66.47      8.89 o 
  10   1   6       53.66       47.09     17.59 o 
  -9   2   6       12.20        5.50     15.57 o 
  -8   2   6       17.08        1.83     14.48 o 
  -7   2   6       25.54       34.69     12.09 o 
  -6   2   6        0.03        2.07      7.65 o 
  -5   2   6       78.20       52.20      8.90 o 
  -4   2   6      147.27      113.55     42.90 o 
  -3   2   6      427.90      367.36    106.07 o 
  -2   2   6      571.87      361.64     59.96 o 
  -1   2   6      148.95      139.31     15.62 o 
   0   2   6       92.75       59.78      7.42 o 
   1   2   6      748.30      808.78     15.21 o 
   2   2   6      817.93      934.48      9.71 o 
   3   2   6      181.72      222.08     10.08 o 
   4   2   6       96.25      104.48      5.59 o 
   5   2   6       71.96       56.25      6.05 o 
   6   2   6        1.90       18.06      6.47 o 
   7   2   6      137.12      153.70     15.67 o 
   8   2   6        2.10        8.57      7.77 o 
   9   2   6       33.49       35.19      8.37 o 
  10   2   6        1.58        0.84      8.19 o 
  -8   3   6        2.62        3.11     14.66 o 
  -7   3   6      185.21      155.38     15.94 o 
  -6   3   6     1366.14     1158.35     39.94 o 
  -5   3   6       84.62       88.99      7.59 o 
  -4   3   6       26.69       52.28      6.49 o 
  -3   3   6       17.98       33.58      4.70 o 
  -2   3   6       72.00       66.88      4.32 o 
  -1   3   6      100.42      112.69     10.80 o 
   0   3   6       48.21       41.48      3.89 o 
   2   3   6      135.20      153.55      9.34 o 
   3   3   6        0.02        3.11      7.70 o 
   4   3   6       22.66       22.26      5.50 o 
   5   3   6       11.67        7.71      5.41 o 
   6   3   6        6.40        9.91      6.57 o 
   7   3   6        5.22        1.10      6.93 o 
   8   3   6        4.38        9.84      7.64 o 
   9   3   6        0.19        0.37      7.59 o 
  10   3   6       19.25       28.95     13.74 o 
  -8   4   6        7.51        7.88     15.94 o 
  -7   4   6       35.21       22.17     14.11 o 
  -6   4   6      235.66      209.26      7.73 o 
  -5   4   6        3.95        9.03      5.25 o 
  -4   4   6       52.17       46.48      6.33 o 
  -3   4   6        2.87        5.07      4.25 o 
  -2   4   6        8.74        6.75      3.84 o 
  -1   4   6        0.03        0.87      4.22 o 
   0   4   6      106.52       92.10      7.59 o 
   1   4   6        3.84        2.38      2.54 o 
   2   4   6      151.19      140.68     15.57 o 
   3   4   6       38.27       20.71      4.67 o 
   4   4   6       50.53       32.70      4.81 o 
   5   4   6       28.16       30.32      5.86 o 
   6   4   6      104.18      129.62     11.91 o 
   7   4   6       24.68       32.56      9.16 o 
   8   4   6        4.24       13.01     11.36 o 
   9   4   6       22.05       52.22     13.74 o 
  10   4   6        1.39        5.31     13.19 o 
  -7   5   6       34.63       38.11     14.29 o 
  -6   5   6       14.97       23.04      8.70 o 
  -5   5   6        5.57       11.25      5.28 o 
  -4   5   6       23.57       20.24      5.70 o 
  -3   5   6        5.56       14.79      5.00 o 
  -2   5   6        9.69       12.62      4.07 o 
  -1   5   6        0.80        2.11      4.05 o 
   0   5   6      547.10      594.64     40.78 o 
   1   5   6       35.67       48.98      7.31 o 
   2   5   6       15.89        9.48      4.16 o 
   3   5   6        0.65       24.19      9.16 o 
   4   5   6      102.66      113.79     10.44 o 
   5   5   6      190.77      134.13      9.53 o 
   6   5   6        0.29        2.93     10.26 o 
   7   5   6        0.12        1.10     10.63 o 
   8   5   6        0.98        0.55     12.09 o 
   9   5   6        7.97       10.26     12.09 o 
  10   5   6        2.26        0.37     13.38 o 
  -7   6   6        8.51        8.80     15.21 o 
  -6   6   6       57.19       71.04     10.72 o 
  -5   6   6        9.01       10.87      8.89 o 
  -4   6   6        9.62        4.21      6.92 o 
  -3   6   6        5.32        4.68      6.72 o 
  -2   6   6       14.56       12.52      4.33 o 
  -1   6   6       39.99       39.50      5.27 o 
   0   6   6      114.22      119.36      6.71 o 
   1   6   6       21.69       35.51      4.26 o 
   2   6   6        0.05        0.54      5.83 o 
   3   6   6        6.18        0.82      6.40 o 
   4   6   6       18.98        0.37      9.16 o 
   5   6   6       17.46       28.22     10.81 o 
   6   6   6      167.14      121.30     10.63 o 
   7   6   6      148.87      129.73     11.91 o 
   8   6   6        1.81        9.53     11.36 o 
   9   6   6        9.52        8.98     12.83 o 
  -6   7   6       10.74        0.27      8.78 o 
  -5   7   6        1.06        0.18      8.22 o 
  -4   7   6        3.65       10.14      7.58 o 
  -3   7   6       93.84       79.45      8.41 o 
  -2   7   6        2.06        3.96      5.21 o 
  -1   7   6        0.45        1.26      6.16 o 
   0   7   6        6.93        4.03      8.80 o 
   1   7   6        1.66        6.96      8.43 o 
   2   7   6        0.32        0.00      7.51 o 
   3   7   6        0.47        4.21      6.54 o 
   4   7   6      241.43      207.56      8.19 o 
   5   7   6      221.46      149.88     10.81 o 
   6   7   6        6.39       15.57     10.63 o 
   7   7   6        0.61        0.00     10.44 o 
   8   7   6        2.37        0.00     10.26 o 
   9   7   6        6.99       26.02     12.09 o 
  -5   8   6       27.56       30.91     13.47 o 
  -4   8   6        8.85       19.95      8.55 o 
  -3   8   6       36.73       43.30      8.00 o 
  -2   8   6       11.05        3.30     10.26 o 
  -1   8   6       21.80       31.33     10.81 o 
   0   8   6        0.01        1.47      8.25 o 
   1   8   6        2.50        1.47      9.16 o 
   2   8   6       48.79       32.98      8.43 o 
   3   8   6       20.82       15.76      9.71 o 
   4   8   6       65.13       71.09     10.26 o 
   5   8   6       10.72        9.89      9.71 o 
   7   8   6       19.30       13.38     10.63 o 
   8   8   6        0.92        0.73     10.99 o 
  -4   9   6        0.03        0.18     13.01 o 
  -3   9   6        0.16        1.10     11.54 o 
  -2   9   6       27.52       23.64     12.09 o 
  -1   9   6        8.58       13.56     11.18 o 
   0   9   6       14.42       19.61      9.71 o 
   1   9   6       26.86       45.99     11.91 o 
   2   9   6        9.13        8.61     10.81 o 
   3   9   6        0.00        0.37     10.26 o 
   4   9   6       17.60       24.92     11.36 o 
   5   9   6       18.31        3.48      9.89 o 
   6   9   6        1.90        8.80     10.63 o 
   7   9   6        3.14        2.38     10.81 o 
  -2  10   6       14.46       25.84     13.38 o 
  -1  10   6       17.08       19.97     13.38 o 
   0  10   6        2.30        8.80     13.01 o 
   1  10   6        0.31        0.18     12.28 o 
   2  10   6       18.68       14.11     11.91 o 
   3  10   6        0.06        0.37     11.36 o 
   4  10   6        4.29        1.10     10.81 o 
   5  10   6        0.19        0.18     11.18 o 
   6  10   6        2.95        0.73     10.44 o 
   1  11   6       16.00        0.18     13.56 o 
   2  11   6        5.78        5.31     13.56 o 
   3  11   6        5.81        0.18     12.09 o 
  -1 -10   7        2.10        0.37     10.99 o 
   0 -10   7        2.52        0.92     11.36 o 
   1 -10   7       11.19       36.46     13.38 o 
  -4  -9   7        5.60       13.56     11.91 o 
  -3  -9   7        0.06        0.00     10.81 o 
  -2  -9   7        3.05        1.65     10.99 o 
  -1  -9   7       44.62       43.43     11.91 o 
   0  -9   7       70.02       44.34     11.36 o 
   1  -9   7        0.00       11.73     10.63 o 
   2  -9   7        0.65        1.47     11.36 o 
   3  -9   7        2.42        1.28     10.63 o 
   4  -9   7        7.06       26.02     12.64 o 
  -6  -8   7       33.34       43.61     12.83 o 
  -5  -8   7       40.98       39.58     12.83 o 
  -4  -8   7        0.13       19.42     10.99 o 
  -3  -8   7        0.01        0.92      9.89 o 
  -2  -8   7       43.62       35.00      9.89 o 
  -1  -8   7        0.45        1.65      9.53 o 
   0  -8   7      137.42      142.00     12.64 o 
   1  -8   7      120.50       90.70     11.36 o 
   2  -8   7       60.43       38.11     10.08 o 
   3  -8   7       10.92       14.84     10.63 o 
   4  -8   7       20.44       10.44     10.44 o 
   5  -8   7       14.20       11.18     11.91 o 
  -6  -7   7      129.79      125.15      9.32 o 
  -5  -7   7       41.69       59.08     17.41 o 
  -4  -7   7       46.08       74.21      8.23 o 
  -3  -7   7      483.56      403.67     27.67 o 
  -2  -7   7       74.02       93.08      9.71 o 
  -1  -7   7        6.18       14.48      8.80 o 
   0  -7   7        0.61        0.92      8.25 o 
   1  -7   7        3.08        0.18      8.06 o 
   2  -7   7        1.97        1.28      8.06 o 
   3  -7   7       23.38        7.70      9.16 o 
   4  -7   7       81.97       84.47     11.91 o 
   5  -7   7        0.07        1.10     10.44 o 
   6  -7   7       55.97       57.72     13.56 o 
   7  -7   7       67.57       77.32     14.84 o 
  -7  -6   7        2.88        7.24      8.37 o 
  -6  -6   7       19.86       30.92      8.60 o 
  -5  -6   7      195.54      179.95      8.81 o 
  -4  -6   7       12.46       23.44      6.53 o 
  -3  -6   7       24.84       21.69      7.51 o 
  -2  -6   7       17.01       21.40      6.33 o 
  -1  -6   7       20.20       21.56      4.54 o 
   0  -6   7       17.00       40.86     18.60 o 
   1  -6   7       19.96       15.59      7.05 o 
   2  -6   7       45.80       51.30      9.71 o 
   3  -6   7      166.76      138.16     11.36 o 
   4  -6   7        7.36        4.58      8.61 o 
   5  -6   7       15.37       20.34     10.99 o 
   6  -6   7       13.31        3.66     10.26 o 
   7  -6   7        3.42        0.55     11.36 o 
  -8  -5   7        8.26       19.06     15.76 o 
  -7  -5   7       12.87       22.04     19.42 o 
  -6  -5   7       48.66       60.70     11.54 o 
  -5  -5   7       13.92        3.48      6.52 o 
  -4  -5   7       30.34       27.49      6.39 o 
  -3  -5   7      165.75      196.98     13.93 o 
  -2  -5   7       67.85      101.28     13.65 o 
  -1  -5   7      145.91      140.31      7.97 o 
   0  -5   7       68.46       87.73     11.54 o 
   1  -5   7      136.05      115.41     66.97 o 
   2  -5   7       25.14       25.00      7.88 o 
   3  -5   7      153.33       97.56     21.53 o 
   4  -5   7       17.25       15.06      4.97 o 
   5  -5   7        2.98        2.93      9.53 o 
   6  -5   7        2.85        0.18      9.71 o 
   7  -5   7       81.65      111.77     12.46 o 
   8  -5   7       11.83       20.89     11.73 o 
  -8  -4   7        1.80        0.37     15.02 o 
  -7  -4   7        3.69        9.17      8.84 o 
  -6  -4   7       10.90       12.80     11.64 o 
  -5  -4   7       11.46        5.69      6.78 o 
  -4  -4   7       18.97       30.22     11.82 o 
  -3  -4   7       21.93       13.74      9.80 o 
  -2  -4   7       90.73       75.41      7.33 o 
  -1  -4   7        7.24        4.41      5.71 o 
   0  -4   7       33.24       47.29     16.95 o 
   1  -4   7        6.29       16.32      5.48 o 
   2  -4   7       78.11       70.31      6.05 o 
   3  -4   7       84.33       68.02      6.91 o 
   4  -4   7        9.17        4.72      5.77 o 
   5  -4   7       79.55       70.46      7.61 o 
   6  -4   7       10.05       11.82      6.94 o 
   7  -4   7        4.91       14.46      7.98 o 
   8  -4   7        8.87        7.50      7.82 o 
   9  -4   7        0.05        2.20     12.09 o 
  -8  -3   7        0.04        0.18      9.39 o 
  -7  -3   7        2.24        3.75      8.89 o 
  -6  -3   7       25.86       34.22      8.00 o 
  -5  -3   7       16.62       20.62      7.24 o 
  -4  -3   7       73.24       64.98      7.19 o 
  -3  -3   7      143.14      145.72      8.34 o 
  -2  -3   7       44.52       46.31      5.97 o 
  -1  -3   7       75.55       73.89     16.49 o 
   0  -3   7      109.61      165.82      5.41 o 
   1  -3   7       41.99       31.52      7.51 o 
   2  -3   7       35.09       28.03      8.80 o 
   3  -3   7        1.53        0.68      5.58 o 
   4  -3   7        9.58       15.53      5.68 o 
   5  -3   7       16.38       34.31      9.89 o 
   6  -3   7        2.51        0.27      7.35 o 
   7  -3   7      386.67      405.44     51.49 o 
   8  -3   7       11.08       14.58     11.64 o 
   9  -3   7        9.39        4.83      8.60 o 
  -8  -2   7        1.72        3.76      9.69 o 
  -7  -2   7        0.32        0.65      8.30 o 
  -6  -2   7       17.62       28.59      8.76 o 
  -5  -2   7      222.92      219.95     13.47 o 
  -4  -2   7        1.61        4.76      6.16 o 
  -3  -2   7        9.70        8.52      4.92 o 
  -2  -2   7      147.70      202.00      7.46 o 
  -1  -2   7        1.15        1.69      5.63 o 
   0  -2   7       89.00      137.43      8.70 o 
   1  -2   7      149.89      176.28     24.19 o 
   2  -2   7        5.90       29.46      6.41 o 
   3  -2   7        8.24        5.72      4.88 o 
   4  -2   7       32.06       42.06      5.59 o 
   5  -2   7      371.63      441.47     13.56 o 
   6  -2   7      109.31       93.48      8.39 o 
   7  -2   7       24.69       50.84      8.28 o 
   8  -2   7       13.28        6.83      8.09 o 
   9  -2   7       10.03        6.71      7.89 o 
  10  -2   7        8.11        0.00      8.45 o 
  -9  -1   7       17.93        4.21     16.86 o 
  -8  -1   7       20.12       31.93     10.23 o 
  -7  -1   7        0.21        2.19      8.14 o 
  -6  -1   7        9.02        6.65      7.25 o 
  -5  -1   7        0.40        5.37      7.26 o 
  -4  -1   7       10.53       31.95      7.00 o 
  -3  -1   7       70.80      105.55     15.30 o 
  -2  -1   7      133.76      167.77      4.42 o 
  -1  -1   7       96.57      131.84      8.15 o 
   0  -1   7      652.69      747.75     18.14 o 
   1  -1   7      308.07      335.62     30.78 o 
   2  -1   7      100.70       94.28      5.50 o 
   3  -1   7      500.25      618.75     26.93 o 
   4  -1   7       67.21       87.27      8.61 o 
   5  -1   7       13.18       16.38      9.89 o 
   6  -1   7        0.17        6.58      6.68 o 
   7  -1   7       29.90       35.43      7.82 o 
   8  -1   7        6.84       17.19     10.35 o 
   9  -1   7        3.46       22.48      8.15 o 
  10  -1   7        0.68        5.56      8.16 o 
  -8   0   7        2.04       11.10      9.82 o 
  -7   0   7        4.58        1.50      8.03 o 
  -6   0   7      100.56      101.08      9.15 o 
  -5   0   7       30.52       39.77      7.18 o 
  -4   0   7       13.02       14.29      5.90 o 
  -3   0   7       13.09       24.12      5.51 o 
  -2   0   7       55.64       63.03     13.17 o 
   0   0   7        0.64        2.65      3.32 o 
   1   0   7      260.98      248.49     16.12 o 
   2   0   7      125.88      106.14      7.05 o 
   3   0   7      147.69      147.23      5.05 o 
   4   0   7        7.09       18.99      9.71 o 
   5   0   7       10.36       13.08      5.58 o 
   6   0   7       25.18       15.73      6.59 o 
   7   0   7      228.77      209.13      9.53 o 
   8   0   7       33.09       29.52      8.13 o 
   9   0   7       17.58        9.94      7.51 o 
  10   0   7       26.72       22.74      9.89 o 
  -8   1   7        1.66        4.03     13.93 o 
  -7   1   7       49.90       63.29     17.59 o 
  -6   1   7        0.53       10.98     10.72 o 
  -5   1   7       93.15      115.82      8.58 o 
  -4   1   7       19.30       25.11      5.42 o 
  -3   1   7      170.73      143.47     16.71 o 
  -2   1   7       14.17       51.88     11.23 o 
  -1   1   7        2.34        6.72      2.60 o 
   0   1   7       41.07       28.75      8.25 o 
   1   1   7      692.72      683.45     10.99 o 
   2   1   7      669.35      588.90     13.38 o 
   3   1   7      348.44      359.32     10.08 o 
   4   1   7        7.20       30.11      7.97 o 
   5   1   7       32.15       21.75      5.58 o 
   6   1   7       41.91       42.93      7.20 o 
   7   1   7      370.26      359.81     12.83 o 
   8   1   7      103.38      111.45      8.91 o 
   9   1   7        4.95        5.13     12.09 o 
  10   1   7        1.19        2.93     11.91 o 
  -8   2   7        1.50        3.11     14.66 o 
  -7   2   7       22.91       16.08     14.38 o 
  -6   2   7      261.20      221.23     19.24 o 
  -5   2   7      205.85      147.46     15.21 o 
  -4   2   7       10.62       20.61      6.50 o 
  -3   2   7       22.06       19.64     13.40 o 
  -2   2   7       89.03       49.76     18.03 o 
  -1   2   7      237.46      275.41     33.73 o 
   0   2   7      108.58       88.44     12.54 o 
   1   2   7      114.80      159.78      8.80 o 
   2   2   7       20.23       23.64      8.61 o 
   3   2   7       93.76       51.30      7.51 o 
   4   2   7      147.68      169.81     22.54 o 
   5   2   7       50.46       53.67      6.69 o 
   6   2   7       46.99       48.84      6.73 o 
   7   2   7        4.12        0.92     11.18 o 
   8   2   7      388.33      344.47     14.66 o 
   9   2   7       61.73       48.92     12.64 o 
  10   2   7        5.47        1.28     12.46 o 
  -8   3   7       13.85       20.71     15.76 o 
  -7   3   7      172.34      141.59      9.51 o 
  -6   3   7        4.54       11.35      7.69 o 
  -5   3   7       71.92       75.77      6.52 o 
  -4   3   7      361.41      280.85     19.47 o 
  -3   3   7        5.92       11.18      3.71 o 
  -2   3   7       33.88       33.90      5.45 o 
  -1   3   7       29.88       49.82     11.22 o 
   0   3   7       12.39       14.48      3.97 o 
   1   3   7      148.29      143.29      8.80 o 
   2   3   7      217.70      225.92     11.91 o 
   3   3   7      802.62      697.01     17.77 o 
   4   3   7        2.37        4.95      9.71 o 
   5   3   7      212.07      241.86     11.18 o 
   6   3   7       55.93       83.00     12.64 o 
   7   3   7      126.18      147.32     12.83 o 
   8   3   7       22.86       28.95     11.73 o 
   9   3   7        7.94        3.11     12.28 o 
  10   3   7       18.36       24.92     13.93 o 
  -7   4   7      382.87      264.59     17.41 o 
  -6   4   7       19.30       25.31      6.11 o 
  -5   4   7       56.17       48.28      5.78 o 
  -4   4   7       51.15       46.11      6.30 o 
  -3   4   7        9.06       14.31      4.53 o 
  -2   4   7       35.59       41.73      4.46 o 
  -1   4   7      150.12      189.03     24.07 o 
   0   4   7       54.13       67.26      5.96 o 
   1   4   7        6.98        7.79      6.41 o 
   2   4   7       10.71       16.31      7.88 o 
   3   4   7      245.91      263.67      9.89 o 
   4   4   7       42.66       41.23      9.71 o 
   5   4   7        0.04        5.86     10.08 o 
   6   4   7        2.44        0.18      9.71 o 
   7   4   7       24.81       33.35     12.46 o 
   8   4   7       37.54       46.54     13.01 o 
   9   4   7       27.25       24.74     13.01 o 
  10   4   7        0.00        1.28     13.38 o 
  -7   5   7        6.88        0.00     14.29 o 
  -6   5   7       67.91       70.36      8.83 o 
  -5   5   7       32.70       23.39      5.83 o 
  -4   5   7        5.19        4.04      5.19 o 
  -3   5   7       14.27       10.94      3.90 o 
  -2   5   7        6.67        7.63      4.61 o 
  -1   5   7      183.95      170.95     15.20 o 
   0   5   7      208.66      221.96     34.72 o 
   1   5   7        0.40       23.97      5.53 o 
   2   5   7        5.11       12.66      9.80 o 
   3   5   7       69.21       81.54     10.26 o 
   4   5   7       62.04      104.08     10.08 o 
   5   5   7        7.05       19.61     10.63 o 
   6   5   7       39.86       30.97     11.36 o 
   7   5   7        0.04        2.75     11.36 o 
   8   5   7       40.62       50.94     12.64 o 
   9   5   7        9.75       28.58     13.19 o 
  10   5   7        0.25        1.47     14.29 o 
  -6   6   7       23.95       47.42     15.30 o 
  -5   6   7       28.06       36.27      8.22 o 
  -4   6   7        0.52        1.83      7.12 o 
  -3   6   7        0.65        2.34      5.21 o 
  -2   6   7        0.84        0.73      8.06 o 
  -1   6   7        0.03        6.76      5.86 o 
   0   6   7       25.83       39.39      7.18 o 
   1   6   7        1.03        4.99      5.89 o 
   2   6   7        2.06        9.71      8.52 o 
   3   6   7      150.48      152.09      9.16 o 
   4   6   7        4.41        4.03      9.89 o 
   5   6   7        0.72        0.55      9.89 o 
   6   6   7       33.98       43.24     12.64 o 
   7   6   7       62.95       34.63     12.64 o 
   8   6   7       28.11       37.38     12.28 o 
   9   6   7       14.50       18.87     13.93 o 
  -5   7   7       32.95       43.94      9.30 o 
  -4   7   7        0.01        0.92     10.81 o 
  -3   7   7       13.33        2.93     10.44 o 
  -2   7   7        3.05        9.71     10.26 o 
  -1   7   7        0.41        1.47      9.71 o 
   0   7   7       20.14       23.82     10.44 o 
   1   7   7       16.31        9.53      8.61 o 
   2   7   7       30.49       23.09      9.34 o 
   3   7   7        4.67       11.28      6.93 o 
   4   7   7      140.22      139.85     16.12 o 
   5   7   7      300.26      290.24     12.28 o 
   6   7   7        5.24       32.62     11.54 o 
   7   7   7        0.36        3.30     10.08 o 
   8   7   7        0.38        0.37     11.18 o 
   9   7   7        1.76        0.55     12.46 o 
  -5   8   7       12.69        6.78     13.19 o 
  -4   8   7       14.62       17.22     12.09 o 
  -3   8   7        2.95        4.21     11.54 o 
  -2   8   7        0.80        0.00     10.63 o 
  -1   8   7        5.38        3.66     10.81 o 
   0   8   7        4.74       14.48     10.99 o 
   1   8   7        6.27        2.93      9.89 o 
   2   8   7       59.94       68.89     11.91 o 
   3   8   7       60.26       67.61     12.64 o 
   4   8   7       50.11       60.28     12.64 o 
   5   8   7        2.19        3.66     10.08 o 
   7   8   7        0.13        2.57     10.99 o 
   8   8   7        4.80        0.00     11.54 o 
  -3   9   7        1.54        5.86     13.19 o 
  -2   9   7       11.54        1.47     12.28 o 
  -1   9   7        0.89       12.09     12.09 o 
   0   9   7       12.86        6.05     12.09 o 
   1   9   7       23.41       32.07     12.28 o 
   2   9   7        7.44        2.93      9.71 o 
   3   9   7       12.58       19.79     11.36 o 
   4   9   7       43.32       49.47     11.73 o 
   5   9   7       51.26       69.81     12.46 o 
   6   9   7        0.13        0.73     10.99 o 
   7   9   7        0.70       13.74     11.18 o 
  -1  10   7        2.81        1.47     13.56 o 
   0  10   7       11.41       17.77     13.74 o 
   1  10   7        0.13        2.20     12.28 o 
   2  10   7        6.56        0.92     12.28 o 
   3  10   7        0.64       17.59     12.09 o 
   4  10   7        0.86        0.18     12.09 o 
   5  10   7        0.25        0.00     13.19 o 
  -3  -9   8        6.23        0.92     11.73 o 
  -2  -9   8        1.45        1.65     11.18 o 
  -1  -9   8        0.06        2.20     10.99 o 
   0  -9   8       11.39       14.48     11.18 o 
   1  -9   8        0.24        1.83     10.63 o 
   2  -9   8        2.13        3.85     11.18 o 
   3  -9   8        0.04        2.57     11.36 o 
  -5  -8   8        0.45        1.65     11.18 o 
  -4  -8   8        1.17        0.73     11.18 o 
  -3  -8   8       15.67       17.22     10.81 o 
  -2  -8   8      175.74      127.71     12.83 o 
  -1  -8   8       24.00       13.93     10.81 o 
   0  -8   8        7.81       10.81     10.44 o 
   1  -8   8       39.29       34.45     10.81 o 
   2  -8   8       72.87       68.16     12.46 o 
   3  -8   8       30.19       27.48     11.73 o 
   4  -8   8        2.71        2.38     10.26 o 
   5  -8   8        0.48        0.92     11.36 o 
  -6  -7   8       33.48       19.94     17.68 o 
  -5  -7   8        0.78        3.04      7.89 o 
  -4  -7   8        8.54       12.93     12.00 o 
  -3  -7   8       72.18       73.35      7.97 o 
  -2  -7   8       41.74       48.37     10.81 o 
  -1  -7   8      393.28      403.47     13.74 o 
   0  -7   8       34.26       43.43     10.63 o 
   1  -7   8       13.30       33.71      9.16 o 
   2  -7   8       33.28       41.78     10.08 o 
   3  -7   8        0.38        3.11      9.16 o 
   4  -7   8       19.31       22.72     10.26 o 
   5  -7   8       46.08       47.64     12.28 o 
   6  -7   8       62.77      112.69     13.93 o 
  -7  -6   8       31.45       26.74      9.42 o 
  -6  -6   8        8.71        8.98      8.37 o 
  -5  -6   8      225.50      238.10     28.22 o 
  -4  -6   8       98.90       81.42      7.82 o 
  -3  -6   8        1.22        0.92      6.33 o 
  -2  -6   8       72.43       83.96      7.84 o 
   0  -6   8      124.94      123.50     57.90 o 
   1  -6   8      114.09      100.51      7.30 o 
   2  -6   8      294.17      254.51     12.46 o 
   3  -6   8      195.60      144.75     10.99 o 
   4  -6   8        0.73        0.73      8.80 o 
   5  -6   8      133.10      141.64     11.54 o 
   6  -6   8       21.99       15.39     10.08 o 
   7  -6   8        9.04        9.34     11.73 o 
  -7  -5   8       17.21       31.72      9.84 o 
  -6  -5   8       18.00       18.04      8.37 o 
  -5  -5   8       14.54        5.50      6.99 o 
  -4  -5   8       10.07       13.46      9.71 o 
  -3  -5   8       61.39       68.47      7.38 o 
  -2  -5   8        4.14        4.95      5.74 o 
  -1  -5   8       21.94       25.22      7.30 o 
   0  -5   8       88.52       89.46      9.53 o 
   1  -5   8       20.20       24.96      5.71 o 
   2  -5   8       45.50       43.67      6.33 o 
   3  -5   8       61.50       69.58      7.18 o 
   4  -5   8       22.56       15.52      6.41 o 
   5  -5   8        1.81        4.10      6.60 o 
   6  -5   8       25.12       18.87      9.34 o 
   7  -5   8        2.41        2.75     10.08 o 
   8  -5   8        2.18       15.76     12.28 o 
  -7  -4   8        4.19        2.03      9.43 o 
  -6  -4   8        0.03        7.49      8.53 o 
  -5  -4   8        7.05       12.04      6.96 o 
  -4  -4   8       30.15       24.01      7.12 o 
  -3  -4   8        4.74       12.89      6.59 o 
  -2  -4   8        2.25        2.17      5.41 o 
  -1  -4   8       18.46       18.01      6.68 o 
   0  -4   8        0.21        0.08      4.97 o 
   1  -4   8       31.44       23.64     11.91 o 
   2  -4   8       65.81       65.34      9.53 o 
   3  -4   8        8.00        5.26      5.54 o 
   4  -4   8        0.69        0.31      6.16 o 
   5  -4   8       51.29       64.40      7.31 o 
   6  -4   8       61.79       49.57     11.27 o 
   7  -4   8       21.49        9.50      7.48 o 
   8  -4   8        1.41        5.75      8.18 o 
  -8  -3   8        9.21        1.94     10.69 o 
  -7  -3   8       30.90       11.52      9.69 o 
  -6  -3   8       12.35        8.29      8.58 o 
  -5  -3   8        7.15       14.31      7.85 o 
  -4  -3   8       52.28       53.08      7.59 o 
  -3  -3   8       74.26       58.54      6.10 o 
  -2  -3   8       17.03       10.89      5.19 o 
  -1  -3   8        0.99       10.67      5.59 o 
   0  -3   8       25.39       31.23      7.88 o 
   1  -3   8        4.25        1.52      4.70 o 
   2  -3   8       27.48       21.07      4.88 o 
   3  -3   8       12.43       13.61      8.34 o 
   4  -3   8        0.15        5.66      5.68 o 
   5  -3   8        1.99        1.56      6.51 o 
   6  -3   8       24.08       39.96     10.26 o 
   7  -3   8       13.12       37.86      8.11 o 
   8  -3   8       60.76       48.14      8.23 o 
   9  -3   8       14.29       13.81     10.81 o 
  -8  -2   8        8.24        5.96     10.75 o 
  -7  -2   8        3.81        1.65      8.86 o 
  -6  -2   8        0.14        2.93      7.92 o 
  -5  -2   8        6.92       30.43      8.05 o 
  -4  -2   8        7.21        4.23      7.12 o 
  -3  -2   8       30.05       57.39      8.98 o 
  -2  -2   8      351.10      483.42     19.06 o 
  -1  -2   8       31.53       51.29      5.86 o 
   0  -2   8       11.77        6.26      4.78 o 
   1  -2   8      126.43      152.29      5.37 o 
   2  -2   8        6.67       11.70      4.74 o 
   3  -2   8       37.63       49.17      5.29 o 
   4  -2   8       60.79       55.47      7.20 o 
   5  -2   8      338.99      362.23      8.84 o 
   6  -2   8      224.96      220.19      8.81 o 
   7  -2   8       56.46       55.30     12.18 o 
   8  -2   8       57.11       53.46      7.84 o 
   9  -2   8        0.40        6.74      8.09 o 
  -8  -1   8        4.34        0.55     10.20 o 
  -7  -1   8       95.25      121.89     11.52 o 
  -6  -1   8        1.42        2.21      7.82 o 
  -5  -1   8       22.21       38.59      8.82 o 
  -4  -1   8        0.01        0.34      7.66 o 
  -3  -1   8       37.34       23.34      7.41 o 
  -2  -1   8      286.71      278.16      9.71 o 
  -1  -1   8       33.58       46.99      5.93 o 
   0  -1   8      140.30      100.86      7.01 o 
   1  -1   8      100.79       95.05      4.36 o 
   2  -1   8       70.89      109.39      5.04 o 
   3  -1   8      112.72      191.72     17.22 o 
   4  -1   8      244.36      267.21      6.95 o 
   5  -1   8       20.63       17.67      6.10 o 
   6  -1   8        2.99        2.94      6.47 o 
   7  -1   8        0.76        3.70      7.61 o 
   8  -1   8      232.65      213.96     26.84 o 
   9  -1   8        0.07        0.00     11.18 o 
  10  -1   8        5.76        3.30     11.73 o 
  -8   0   8        0.25        8.16     10.10 o 
  -7   0   8       17.90       10.02      9.18 o 
  -6   0   8        0.91        0.46      8.03 o 
  -5   0   8       37.63       48.51     26.66 o 
  -4   0   8        1.01        5.82      7.76 o 
  -3   0   8        2.56        3.39      6.02 o 
  -2   0   8       61.76       54.71      4.61 o 
  -1   0   8      340.08      307.71     26.50 o 
   0   0   8       67.18       53.10      3.94 o 
   1   0   8      104.70      115.49     14.02 o 
   2   0   8       55.99       59.77     11.82 o 
   3   0   8       32.72       45.72      4.88 o 
   4   0   8        6.87       16.90     10.26 o 
   5   0   8        1.75        3.85      5.56 o 
   6   0   8       32.20       25.92      6.82 o 
   7   0   8      101.75      100.41     13.01 o 
   8   0   8        2.72        2.75     11.36 o 
   9   0   8       22.80       26.39     12.28 o 
  10   0   8       10.51        8.25     12.28 o 
  -8   1   8        0.48        5.69      9.99 o 
  -7   1   8        3.05        3.20      9.08 o 
  -6   1   8        4.31        8.90      8.40 o 
  -5   1   8        9.63        6.05      7.26 o 
  -4   1   8        5.04       19.42      6.81 o 
  -3   1   8      176.20      109.82     27.80 o 
  -2   1   8        8.14       24.51      4.83 o 
  -1   1   8       44.39       41.07      7.55 o 
   0   1   8      120.46       73.42     20.71 o 
   1   1   8      250.18      219.14     10.08 o 
   2   1   8       31.99       35.18     10.08 o 
   3   1   8       98.36      124.96     11.18 o 
   4   1   8       41.66       54.60     10.99 o 
   5   1   8       38.49       43.24     10.26 o 
   6   1   8       54.43       54.60     11.18 o 
   7   1   8        6.24        3.66     12.09 o 
   8   1   8       83.68       79.89     13.01 o 
   9   1   8       17.33       26.20     12.83 o 
  10   1   8        1.32        1.28     10.99 o 
  -8   2   8       13.65       14.08     11.91 o 
  -7   2   8        9.86       18.76     12.46 o 
  -6   2   8        2.59        0.55      7.79 o 
  -5   2   8      341.98      270.56     32.62 o 
  -4   2   8       30.63       39.61      8.41 o 
  -3   2   8       11.30       11.35      4.14 o 
  -2   2   8      284.87      175.41     57.43 o 
  -1   2   8        6.94        2.36      4.41 o 
   0   2   8        3.16       13.28      9.53 o 
   1   2   8      503.98      422.53     11.54 o 
   2   2   8        0.00        2.20      8.61 o 
   3   2   8        8.10        8.61      8.80 o 
   4   2   8       17.70       32.98      9.16 o 
   5   2   8       79.40       72.38     10.99 o 
   6   2   8       69.69       66.70     11.18 o 
   7   2   8      295.46      283.64     14.29 o 
   8   2   8        1.31        0.55     11.18 o 
   9   2   8        0.26        6.05     12.28 o 
  10   2   8        0.04        1.10     12.64 o 
  -7   3   8       26.27       28.66      9.77 o 
  -6   3   8       32.39       36.73      8.79 o 
  -5   3   8        0.44        6.87      7.53 o 
  -4   3   8      112.10       65.76     15.89 o 
  -3   3   8       28.53       37.42      5.06 o 
  -2   3   8       85.05       84.33      5.64 o 
  -1   3   8        0.89       19.49     11.45 o 
   0   3   8      130.55      152.74      6.46 o 
   1   3   8      151.60      212.00     10.26 o 
   2   3   8       63.86      111.04      9.71 o 
   3   3   8       57.00       75.12      9.71 o 
   4   3   8      110.17       87.22     11.18 o 
   5   3   8       16.09       19.06     10.63 o 
   6   3   8       55.45       54.60     11.54 o 
   7   3   8      291.43      237.83     13.38 o 
   8   3   8        3.66        0.92     11.91 o 
   9   3   8       11.23       22.35     13.01 o 
  10   3   8        7.64       17.22     13.19 o 
  -7   4   8       13.44       23.08      8.97 o 
  -6   4   8       69.42       74.60     10.08 o 
  -5   4   8       37.95       39.60      6.16 o 
  -4   4   8        0.02       11.98      5.45 o 
  -3   4   8       28.35       42.09      6.01 o 
  -2   4   8       17.37       20.93     13.38 o 
  -1   4   8       25.03       24.76      6.50 o 
   0   4   8       19.19       29.62      7.05 o 
   1   4   8      156.17      161.02      8.15 o 
   2   4   8       75.49       59.92     10.08 o 
   3   4   8        4.56        0.00      9.53 o 
   4   4   8      111.29      155.56     10.44 o 
   5   4   8       49.42       50.57     10.81 o 
   6   4   8        1.22        0.18     10.99 o 
   7   4   8        4.40       16.12     11.73 o 
   8   4   8        0.93        6.05     12.46 o 
   9   4   8       31.39       47.82     14.11 o 
  10   4   8        4.37        0.73     13.56 o 
  -6   5   8      117.93       85.66      9.59 o 
  -5   5   8        2.93        4.26      7.66 o 
  -4   5   8        5.87        8.25      9.53 o 
  -3   5   8       12.48       16.71      5.89 o 
  -2   5   8      115.26      103.55      8.03 o 
  -1   5   8        0.35        0.64      6.09 o 
   0   5   8       17.70       31.62     12.09 o 
   1   5   8      114.14      115.67     13.10 o 
   2   5   8       40.01       47.26      7.79 o 
   3   5   8       40.76       51.30     11.73 o 
   4   5   8       35.04       40.86     11.18 o 
   5   5   8       18.95       16.49     10.99 o 
   6   5   8        2.43        4.58     11.73 o 
   7   5   8      136.20      124.78     12.28 o 
   8   5   8        0.68        8.98     12.64 o 
   9   5   8        1.52        2.75     13.38 o 
  -6   6   8       18.84       18.87     12.46 o 
  -5   6   8       38.72       35.18     11.36 o 
  -4   6   8        8.28        6.96     10.63 o 
  -3   6   8        6.84       15.02     10.99 o 
  -2   6   8      254.58      246.08     13.01 o 
  -1   6   8       61.67       84.99      7.51 o 
   0   6   8        6.55        9.54      6.79 o 
   1   6   8        1.64        1.46      6.28 o 
   2   6   8      109.12      149.14      7.90 o 
   3   6   8       63.75       64.80      7.50 o 
   4   6   8       42.79       52.40     11.54 o 
   5   6   8        5.05        2.20     10.63 o 
   6   6   8        9.02        3.48     11.36 o 
   7   6   8       25.41       39.39     13.74 o 
   8   6   8       14.63       32.80     13.38 o 
   9   6   8        0.79        0.73     13.38 o 
  -5   7   8        7.29       17.22     13.38 o 
  -4   7   8        2.32        0.18     10.99 o 
  -3   7   8       19.83       12.46     10.99 o 
  -2   7   8       10.89       17.77     10.99 o 
  -1   7   8       99.23      107.19     12.64 o 
   0   7   8        0.08       14.84     10.26 o 
   1   7   8        0.43        0.18      9.89 o 
   2   7   8        0.42        0.37      9.16 o 
   3   7   8       21.95       23.44     14.48 o 
   4   7   8      166.65      151.42      8.68 o 
   5   7   8      194.98      136.69     10.99 o 
   6   7   8       11.26       31.52     11.91 o 
   7   7   8       12.05       14.66     10.99 o 
   8   7   8       16.41        1.10     12.28 o 
  -4   8   8        3.04        0.00     12.64 o 
  -3   8   8        0.62        0.92     12.46 o 
  -2   8   8       29.62       28.03     12.09 o 
  -1   8   8        2.10        0.55     11.36 o 
   0   8   8        1.32        0.00     10.26 o 
   1   8   8        2.21        0.18     10.44 o 
   2   8   8       91.80      106.09     13.01 o 
   3   8   8      102.65      102.43     12.28 o 
   4   8   8        3.95       11.36     10.99 o 
   5   8   8       10.36       10.26     10.99 o 
   7   8   8        6.85       10.81     11.36 o 
  -3   9   8        3.53        1.10     13.38 o 
  -2   9   8        0.82        0.55     12.46 o 
  -1   9   8       18.73       16.49     13.19 o 
   0   9   8        6.08        1.28     12.83 o 
   1   9   8       13.78       21.07     11.91 o 
   2   9   8        9.71       18.87     12.09 o 
   3   9   8       13.28       21.07     11.91 o 
   4   9   8       28.73       35.55     12.09 o 
   5   9   8       14.11       20.16     12.83 o 
   6   9   8        2.52        0.37     11.54 o 
   0  10   8        4.80        3.30     13.38 o 
   1  10   8        3.73        1.28     14.11 o 
   2  10   8        7.95        5.31     13.38 o 
   3  10   8       11.35       13.38     13.01 o 
   4  10   8        4.14        9.71     14.11 o 
  -1  -9   9        5.15       16.49     12.28 o 
   0  -9   9       30.62       24.74     13.01 o 
   1  -9   9        1.15        4.95     11.91 o 
  -4  -8   9        0.33        0.18     11.36 o 
  -3  -8   9        3.21        6.23     11.54 o 
  -2  -8   9       61.85       30.97     11.54 o 
  -1  -8   9        4.55        2.02     10.44 o 
   0  -8   9        2.01        1.65     10.08 o 
   1  -8   9       50.52       39.21     11.73 o 
   2  -8   9        9.66        5.31     10.99 o 
   3  -8   9        0.25        0.00     10.81 o 
   4  -8   9       27.59       28.03     11.73 o 
  -5  -7   9        6.80       11.20      8.94 o 
  -4  -7   9       73.21       95.19     28.68 o 
  -3  -7   9        6.21       13.24      7.80 o 
  -2  -7   9        9.24        8.25      9.89 o 
  -1  -7   9      108.50      106.46     11.73 o 
   0  -7   9        4.51        2.20      9.16 o 
   1  -7   9      106.80      106.46     11.54 o 
   2  -7   9        4.98        4.40      9.53 o 
   3  -7   9        6.89        0.73      9.34 o 
   4  -7   9       31.38       39.03     11.18 o 
   5  -7   9        7.50       10.63     10.99 o 
  -6  -6   9       42.00       42.06      9.84 o 
  -5  -6   9      203.37      161.27      9.82 o 
  -4  -6   9        0.73        9.12      8.80 o 
  -3  -6   9       77.63      103.55      9.44 o 
  -2  -6   9       11.20        7.23      6.60 o 
  -1  -6   9        1.39        1.04      6.39 o 
   0  -6   9      207.29      203.66      9.21 o 
   1  -6   9       70.56       63.73      6.80 o 
   2  -6   9        6.55       17.41      9.16 o 
   3  -6   9       20.69       26.02      8.98 o 
   4  -6   9      284.57      208.70     12.28 o 
   5  -6   9       45.79       29.50     10.26 o 
   6  -6   9        0.06        1.65     10.08 o 
   7  -6   9        0.11        0.37     10.81 o 
  -6  -5   9       42.33       17.48      9.04 o 
  -5  -5   9        7.90        8.40      7.61 o 
  -4  -5   9       12.40       13.82      8.52 o 
  -3  -5   9       48.59       58.79     11.45 o 
  -2  -5   9       38.29       40.71      6.60 o 
  -1  -5   9       11.40       16.28      6.96 o 
   0  -5   9       53.41       76.73     14.57 o 
   1  -5   9      635.98      626.48     31.79 o 
   2  -5   9       86.20       73.55      7.51 o 
   3  -5   9       51.68       56.84      7.35 o 
   4  -5   9       94.22       93.91      7.89 o 
   5  -5   9       74.55       83.55     11.18 o 
   6  -5   9        0.48        2.38      8.98 o 
   7  -5   9        0.09        5.50      9.53 o 
  -7  -4   9        0.85       10.99     10.24 o 
  -6  -4   9       29.31       35.76     10.04 o 
  -5  -4   9       44.08       56.76      8.61 o 
  -4  -4   9        1.05        6.23      6.38 o 
  -3  -4   9       21.32       37.73      7.25 o 
  -2  -4   9       97.37       90.22     14.84 o 
  -1  -4   9      109.49      148.15      8.52 o 
   0  -4   9      156.25      172.08     41.78 o 
   1  -4   9      257.99      218.42     12.18 o 
   2  -4   9       67.33       66.56      6.25 o 
   3  -4   9        6.76       10.85      6.13 o 
   4  -4   9       37.14       56.03      7.26 o 
   5  -4   9       10.50        5.98      6.86 o 
   6  -4   9       52.32       50.79      7.46 o 
   7  -4   9       12.72       14.24      8.52 o 
   8  -4   9       23.80       26.08      8.54 o 
  -7  -3   9        3.17        0.73     10.29 o 
  -6  -3   9       20.69       26.36     12.18 o 
  -5  -3   9        0.22        3.58      7.80 o 
  -4  -3   9       93.38       94.22      9.53 o 
  -3  -3   9        5.25        0.00      5.84 o 
  -2  -3   9       13.43       10.82      5.58 o 
  -1  -3   9       35.74       39.95     14.02 o 
   0  -3   9        2.18       10.03      6.56 o 
   1  -3   9       30.47       38.48      6.41 o 
   2  -3   9       36.23       36.83      5.86 o 
   3  -3   9       51.61       51.43      6.94 o 
   4  -3   9      101.72       97.27      6.57 o 
   5  -3   9        3.09        2.02      6.40 o 
   6  -3   9       12.78       19.71      6.64 o 
   7  -3   9        0.24        4.19      7.19 o 
   8  -3   9       14.20       21.46     16.77 o 
   9  -3   9        6.37        0.55     13.74 o 
  -7  -2   9        2.06        2.64      9.95 o 
  -6  -2   9        8.20        5.26      8.95 o 
  -5  -2   9       16.53       19.81     13.65 o 
  -4  -2   9       56.01       79.87      9.52 o 
  -3  -2   9       45.15       52.99      7.07 o 
  -2  -2   9        1.95        0.71      5.72 o 
  -1  -2   9       71.42       82.26      5.81 o 
   0  -2   9       91.68       69.75     13.56 o 
   1  -2   9      180.30      174.28     18.41 o 
   2  -2   9       12.06       11.35      4.94 o 
   4  -2   9        1.46        0.78      5.49 o 
   5  -2   9      211.02      213.39      8.40 o 
   6  -2   9      268.73      251.74      8.61 o 
   7  -2   9       37.78       29.50     12.09 o 
   8  -2   9        2.46        0.00     12.46 o 
   9  -2   9        0.64        0.92     12.46 o 
  -7  -1   9       19.03       22.46     10.36 o 
  -6  -1   9        4.64        7.03      8.76 o 
  -5  -1   9        2.23        0.67      7.69 o 
  -4  -1   9       77.99      109.82      9.29 o 
  -3  -1   9       11.50       17.18      7.07 o 
  -2  -1   9        5.29        7.18      5.55 o 
  -1  -1   9       52.34       55.77      5.52 o 
   0  -1   9      153.02      184.59     16.77 o 
   1  -1   9       77.54       94.08     13.38 o 
   2  -1   9      137.57      130.44      5.79 o 
   3  -1   9      436.00      359.59     21.80 o 
   4  -1   9      187.74      230.50      7.08 o 
   5  -1   9       50.51       71.83     11.73 o 
   6  -1   9        1.51        4.95     11.54 o 
   7  -1   9       29.45       12.28     12.09 o 
   8  -1   9        1.87        1.65     12.28 o 
   9  -1   9        0.09        0.18     12.28 o 
  -7   0   9        7.94        1.47      9.71 o 
  -6   0   9        1.97        4.45      8.39 o 
  -5   0   9        9.67       12.56      8.69 o 
  -4   0   9       31.33       34.91      8.28 o 
  -3   0   9       11.46       15.94      5.22 o 
  -2   0   9       40.23       40.56      6.78 o 
  -1   0   9       59.56       63.25      4.36 o 
   0   0   9       14.78       20.30      4.69 o 
   1   0   9       98.98      103.87      7.79 o 
   2   0   9      237.27      244.06     11.54 o 
   3   0   9       12.60       22.17      9.89 o 
   4   0   9       13.80       37.01     10.81 o 
   5   0   9       16.55       20.71     11.18 o 
   6   0   9       56.44       66.33     13.01 o 
   7   0   9        0.61        1.65     11.36 o 
   8   0   9        2.49        6.96     11.54 o 
   9   0   9       30.34        6.96     12.09 o 
  -7   1   9       38.64       34.31     13.83 o 
  -6   1   9        2.07        5.06      8.52 o 
  -5   1   9       50.19       41.17      8.60 o 
  -4   1   9        4.21        7.46      7.43 o 
  -3   1   9       49.03       24.37      6.02 o 
  -2   1   9        9.61        9.11      4.59 o 
  -1   1   9      131.47       92.02      6.63 o 
   0   1   9        8.86       19.06      8.43 o 
   1   1   9        9.81        5.50      8.06 o 
   2   1   9       18.57       31.33     10.99 o 
   3   1   9        6.05        5.31      8.80 o 
   4   1   9        6.99        7.51     10.08 o 
   5   1   9        8.40        5.86     10.63 o 
   6   1   9       10.63        5.86     10.81 o 
   7   1   9       39.22       35.73     12.46 o 
   8   1   9        3.60       10.08     11.91 o 
   9   1   9       56.64       25.47     12.09 o 
  10   1   9        7.75        2.57     12.46 o 
  -7   2   9        4.40        4.95      9.49 o 
  -6   2   9        0.05        0.55      8.49 o 
  -5   2   9       49.67       37.30     12.37 o 
  -4   2   9       77.24       62.83     46.45 o 
  -3   2   9      102.68      117.08     40.22 o 
  -2   2   9       72.12       64.89      5.11 o 
  -1   2   9      274.85      193.91     82.82 o 
   0   2   9      199.20      198.46     12.09 o 
   1   2   9       11.35       10.08      8.43 o 
   2   2   9        5.84        8.98      9.71 o 
   3   2   9      131.79      150.62     11.54 o 
   4   2   9       37.65       15.57     10.26 o 
   5   2   9       69.59       52.04     11.73 o 
   6   2   9      107.64      108.29     12.28 o 
   7   2   9        0.15        4.58     11.54 o 
   8   2   9        5.95        4.21     11.73 o 
   9   2   9        2.69        0.37     12.46 o 
  10   2   9        0.02        3.30     11.73 o 
  -7   3   9       71.09       34.07      9.70 o 
  -6   3   9        1.65        4.65      8.54 o 
  -5   3   9       32.50       33.84      8.31 o 
  -4   3   9       66.75       67.61     11.91 o 
  -3   3   9        0.21        0.83      6.03 o 
  -2   3   9        2.67        4.90      5.99 o 
  -1   3   9      164.97      138.68      8.52 o 
   0   3   9        2.66        9.56      6.33 o 
   1   3   9       20.32       17.77      8.61 o 
   2   3   9       11.56       17.41      9.16 o 
   3   3   9        1.88        0.00     10.44 o 
   4   3   9        0.00        2.57     11.18 o 
   5   3   9       23.08       26.20     11.18 o 
   6   3   9      145.56      129.73     12.83 o 
   7   3   9       27.61       38.66     12.09 o 
   8   3   9       25.49        7.51     12.09 o 
   9   3   9        4.93        0.37     12.64 o 
  -6   4   9       15.04        8.98     10.81 o 
  -5   4   9        8.70       21.07     10.63 o 
  -4   4   9       12.55       31.79      6.25 o 
  -3   4   9        2.96        1.14      6.55 o 
  -2   4   9        5.44       10.11      7.88 o 
  -1   4   9      132.36      174.57     17.04 o 
   0   4   9       81.46       93.88      7.92 o 
   1   4   9       30.11       36.77      7.20 o 
   2   4   9        0.01        0.73      9.53 o 
   3   4   9      186.20      195.14     11.18 o 
   4   4   9        0.14        3.48     10.99 o 
   5   4   9       19.71       13.93     10.99 o 
   6   4   9        5.52        1.10     10.63 o 
   7   4   9        5.85        7.70     12.28 o 
   8   4   9      104.12       67.98     14.48 o 
   9   4   9       24.38       33.71     14.84 o 
  -5   5   9        4.64       12.46     10.81 o 
  -4   5   9        0.21        1.74      6.48 o 
  -3   5   9        3.09       10.04      6.28 o 
  -2   5   9        0.55        0.18      6.35 o 
  -1   5   9        5.72        5.49      6.28 o 
   0   5   9        0.28        1.61      6.30 o 
   1   5   9       37.33       40.97      7.15 o 
   2   5   9        2.18        7.04      6.63 o 
   3   5   9       48.56       72.38     12.46 o 
   4   5   9        6.17       19.79     11.36 o 
   5   5   9        0.10        3.30     12.28 o 
   6   5   9        2.65        8.06     11.73 o 
   7   5   9        6.30        2.38     12.09 o 
   8   5   9        0.89        0.92     13.38 o 
   9   5   9        5.53        1.28     13.93 o 
  -5   6   9       32.69       41.78     13.01 o 
  -4   6   9        4.05        2.93     10.44 o 
  -3   6   9       20.17       31.88     11.73 o 
  -2   6   9       38.02       45.26     11.36 o 
  -1   6   9       50.72       55.15      9.16 o 
   0   6   9       18.73        3.62      6.86 o 
   1   6   9       10.76       13.72      7.19 o 
   2   6   9       30.79       34.54      6.78 o 
   3   6   9        6.72       12.47      7.31 o 
   4   6   9        0.40        4.03     11.18 o 
   5   6   9       27.96       42.33     13.01 o 
   6   6   9       34.16       51.12     12.28 o 
   7   6   9        0.19        0.73     12.28 o 
   8   6   9       16.96        1.47     12.64 o 
  -4   7   9       38.67       34.26     13.38 o 
  -3   7   9        6.64        5.50     10.81 o 
  -2   7   9       27.60       44.89     11.73 o 
  -1   7   9        0.93        0.37     10.26 o 
   0   7   9        2.44        0.73     10.26 o 
   1   7   9       35.75       63.76     10.99 o 
   2   7   9        1.57        0.73     10.08 o 
   3   7   9        1.89        8.64      6.65 o 
   4   7   9       11.29       32.90     23.73 o 
   5   7   9       18.70       11.54     10.63 o 
   6   7   9       53.06       56.80     12.64 o 
   7   7   9       21.98        7.33     12.09 o 
   8   7   9        0.41        3.85     13.19 o 
  -3   8   9        7.86       16.86     12.46 o 
  -2   8   9        0.31        0.00     12.09 o 
  -1   8   9        2.01        0.00     12.09 o 
   0   8   9        4.51        0.55     11.73 o 
   1   8   9        0.19        1.47     11.18 o 
   2   8   9       68.11       91.98     12.64 o 
   3   8   9      210.44      241.68     14.48 o 
   4   8   9        0.01        4.58     11.36 o 
   5   8   9        0.43        3.85     12.28 o 
   7   8   9        1.03        0.92     11.91 o 
  -2   9   9        0.18        0.00     13.01 o 
  -1   9   9        0.49       14.66     13.93 o 
   0   9   9       10.99        0.55     12.64 o 
   1   9   9       22.55       35.73     14.11 o 
   2   9   9       10.86        4.95     12.46 o 
   3   9   9        1.33        1.65     12.28 o 
   4   9   9        1.35        0.18     12.28 o 
   5   9   9        0.01        2.93     12.28 o 
   6   9   9        6.10       21.07     13.38 o 
   2  10   9       18.91       30.23     15.21 o 
   3  10   9       35.32       28.77     14.48 o 
  -2  -8  10        2.82        1.28     10.63 o 
  -1  -8  10        0.32        1.47     10.26 o 
   0  -8  10        0.00        2.75     10.99 o 
   1  -8  10       26.12        5.13     10.63 o 
   2  -8  10        1.29        0.55     10.81 o 
   3  -8  10        0.27        9.89     10.81 o 
  -4  -7  10       81.90      107.47      9.84 o 
  -3  -7  10        2.41        0.18      7.59 o 
  -2  -7  10        3.74        0.00     10.26 o 
  -1  -7  10       66.06       66.51     11.36 o 
   0  -7  10      137.28      109.02     11.91 o 
   1  -7  10        3.39        0.00      9.53 o 
   2  -7  10       17.67       12.83      9.34 o 
   3  -7  10        1.54        2.20      9.53 o 
   4  -7  10        2.10        2.02      9.89 o 
   5  -7  10        1.38        6.78     10.63 o 
  -5  -6  10       21.72       21.84      8.82 o 
  -4  -6  10        6.55        9.94      8.40 o 
  -3  -6  10      108.11      131.17     30.60 o 
  -2  -6  10       13.29       23.14     10.90 o 
  -1  -6  10        5.63       17.94      6.95 o 
   0  -6  10       17.86       38.75      7.79 o 
   1  -6  10       28.01       31.90      7.30 o 
   2  -6  10        0.91        1.28      8.25 o 
   3  -6  10        2.34       10.81      8.61 o 
   4  -6  10       40.98       32.25      9.71 o 
   5  -6  10        2.13        8.43      9.16 o 
   6  -6  10        0.00        5.13     10.26 o 
  -6  -5  10       22.33        9.78      9.29 o 
  -5  -5  10        6.63       22.38     23.18 o 
  -4  -5  10        1.51        2.82      7.66 o 
  -3  -5  10        1.73        5.69      6.90 o 
  -2  -5  10        5.39        6.95      6.50 o 
  -1  -5  10      145.22      150.91      8.24 o 
   0  -5  10      314.52      249.64     11.91 o 
   1  -5  10        0.75        6.26      6.47 o 
   2  -5  10       80.30       63.84      9.53 o 
   3  -5  10       92.84       90.05      7.71 o 
   4  -5  10       26.70       44.58     14.75 o 
   5  -5  10       17.33       31.33      8.98 o 
   6  -5  10        4.42        0.73      8.80 o 
   7  -5  10       14.67       28.22     10.99 o 
  -6  -4  10        7.06       10.53      9.78 o 
  -5  -4  10        5.84        1.28      7.84 o 
  -4  -4  10       23.53       22.06      7.66 o 
  -3  -4  10       13.48       18.03     14.75 o 
  -2  -4  10       13.66       11.53      9.16 o 
  -1  -4  10       66.09       69.72      7.97 o 
   0  -4  10      518.42      542.36     46.54 o 
   1  -4  10       72.43      101.72      7.05 o 
   2  -4  10       31.03       34.26      8.98 o 
   3  -4  10       49.12       33.32      6.44 o 
   4  -4  10        3.46        5.21      6.30 o 
   5  -4  10       24.55       23.10      6.54 o 
   6  -4  10        6.16       10.13      6.84 o 
   7  -4  10        4.98        0.00     13.38 o 
   8  -4  10        0.86        2.57     13.56 o 
  -6  -3  10       17.49       18.45     16.22 o 
  -5  -3  10        8.75       20.28     19.33 o 
  -4  -3  10        3.00        8.65      7.22 o 
  -3  -3  10       58.04       89.20      8.80 o 
  -2  -3  10       26.93       24.43      7.09 o 
  -1  -3  10        3.31       19.27     17.13 o 
   0  -3  10       49.82       50.53     10.81 o 
   1  -3  10      229.28      229.36     18.96 o 
   2  -3  10        6.32        9.33      5.66 o 
   3  -3  10       33.86       14.86      9.80 o 
   4  -3  10       67.12       61.93     13.19 o 
   5  -3  10        3.74        5.68     11.73 o 
   6  -3  10       44.89       35.91     13.93 o 
   7  -3  10       19.66        2.93     13.01 o 
   8  -3  10        0.08        0.18     13.01 o 
  -7  -2  10        6.95       13.54     11.00 o 
  -6  -2  10       41.89       49.71     10.67 o 
  -5  -2  10       22.68        6.65      9.49 o 
  -4  -2  10       25.56       11.31      8.28 o 
  -3  -2  10        3.83        4.03      6.95 o 
  -2  -2  10        1.76        3.57      6.21 o 
  -1  -2  10        7.92       14.19      6.23 o 
   0  -2  10       36.21       54.97     10.17 o 
   1  -2  10       10.49        7.88      5.05 o 
   2  -2  10       17.52       21.96      5.41 o 
   3  -2  10        1.58        0.55     10.63 o 
   4  -2  10        0.15        4.03     11.18 o 
   5  -2  10      127.17      126.80     12.83 o 
   6  -2  10       21.75       20.16     13.01 o 
   7  -2  10       30.88       36.46     13.01 o 
   8  -2  10       14.95        5.86     13.19 o 
   9  -2  10       13.41        9.34     13.01 o 
  -7  -1  10        0.10        5.10     10.43 o 
  -6  -1  10        8.21        7.82      9.82 o 
  -5  -1  10        3.13        2.57      8.65 o 
  -4  -1  10       12.49       23.23      8.97 o 
  -3  -1  10        0.98        1.38      6.93 o 
  -2  -1  10        0.03        2.20      6.74 o 
  -1  -1  10       57.17       86.88     11.18 o 
   0  -1  10       86.88       98.89      8.25 o 
   1  -1  10       21.25       23.45      9.34 o 
   2  -1  10        9.30       20.52     10.08 o 
   3  -1  10      245.86      198.99     11.73 o 
   4  -1  10      227.18      237.83     13.74 o 
   5  -1  10       44.65       57.35     13.38 o 
   6  -1  10       23.62       35.18     12.46 o 
   7  -1  10        4.58        4.21     12.28 o 
   8  -1  10        0.54        4.76     12.64 o 
   9  -1  10       11.27        4.95     13.01 o 
  -7   0  10        0.14        7.61     10.62 o 
  -6   0  10        5.55       18.67      9.65 o 
  -5   0  10       48.75       65.44     22.54 o 
  -4   0  10       95.99      105.20     24.83 o 
  -3   0  10        0.20        1.20      7.04 o 
  -2   0  10      122.68      120.20     12.64 o 
  -1   0  10       46.04       51.30     11.18 o 
   0   0  10       18.63       23.64      9.71 o 
   1   0  10      405.53      373.42     14.66 o 
   2   0  10      116.49      135.22     11.54 o 
   3   0  10       10.96        5.68     10.26 o 
   4   0  10        6.77        2.75     10.99 o 
   5   0  10       54.60       41.96     12.09 o 
   6   0  10       56.89       83.00     13.01 o 
   7   0  10        0.68        2.38     12.28 o 
   8   0  10        7.73        1.10     11.91 o 
   9   0  10        1.26        0.18     13.01 o 
  -7   1  10        5.54        1.10     10.21 o 
  -6   1  10        1.73        4.92      9.33 o 
  -5   1  10        0.70        8.43     11.91 o 
  -4   1  10       17.48       21.07     12.09 o 
  -3   1  10       97.65       76.77     12.64 o 
  -2   1  10       13.03       12.09     10.63 o 
  -1   1  10       14.32       14.36      7.05 o 
   0   1  10       32.99        6.78      9.71 o 
   1   1  10       40.73       60.47     10.26 o 
   2   1  10        1.74        0.00     10.08 o 
   3   1  10        4.79       16.86     10.44 o 
   4   1  10        2.15        6.78     10.44 o 
   5   1  10        1.15        0.92     10.81 o 
   6   1  10       26.87       32.80     12.09 o 
   7   1  10       32.20        7.15     11.54 o 
   8   1  10       63.69       71.83     14.48 o 
   9   1  10        2.41        0.18     13.01 o 
  -6   2  10        0.17        2.20     12.64 o 
  -5   2  10       74.84       80.07     14.11 o 
  -4   2  10        0.56        3.30     11.54 o 
  -3   2  10        1.17        1.10     10.99 o 
  -2   2  10       15.31       10.89      5.56 o 
  -1   2  10       25.16        5.75      8.43 o 
   0   2  10       14.30       14.69      6.78 o 
   1   2  10       33.38       19.06     10.26 o 
   2   2  10       19.56       11.36     10.44 o 
   3   2  10       47.53       55.34     10.44 o 
   4   2  10       15.96       13.74     11.36 o 
   5   2  10        3.38        1.65     10.63 o 
   6   2  10       35.16       20.34     12.28 o 
   7   2  10       46.84       61.75     14.29 o 
   8   2  10       11.25        2.38     12.28 o 
   9   2  10        0.57        0.55     13.74 o 
  -6   3  10        9.34        8.25     11.73 o 
  -5   3  10       26.32       15.39     11.91 o 
  -4   3  10      103.16      113.79     13.56 o 
  -3   3  10        7.56        4.21     10.26 o 
  -2   3  10        8.70       12.51      6.81 o 
  -1   3  10       49.36       68.00      7.42 o 
   0   3  10       53.36       72.32     14.11 o 
   1   3  10       24.01       15.39     10.26 o 
   2   3  10       21.49       39.39     10.99 o 
   3   3  10       67.24       53.32     11.18 o 
   4   3  10       89.91       87.95     12.28 o 
   5   3  10      108.52       83.00     12.64 o 
   6   3  10       71.35       65.78     13.38 o 
   7   3  10        0.03        1.28     11.54 o 
   8   3  10        1.49        7.70     12.64 o 
   9   3  10        2.06        0.00     13.19 o 
  -6   4  10       15.51       37.38     12.28 o 
  -5   4  10       10.81       21.07     10.81 o 
  -4   4  10        1.96        6.78     10.26 o 
  -3   4  10        1.49        2.08      6.38 o 
  -2   4  10       26.86       37.99      7.95 o 
  -1   4  10        7.84        3.87      6.60 o 
   0   4  10       27.47       23.56      6.94 o 
   1   4  10        2.21        0.99      6.55 o 
   2   4  10       70.74       67.80     12.64 o 
   3   4  10        4.93       17.22     10.99 o 
   4   4  10       62.67       80.44     11.54 o 
   5   4  10       90.70       69.44     12.28 o 
   6   4  10       11.54        1.47     11.54 o 
   7   4  10        5.50       12.64     12.46 o 
   8   4  10        0.06        0.55     12.83 o 
   9   4  10        0.13        1.47     14.11 o 
  -4   5  10       11.60        5.39      6.92 o 
  -3   5  10        1.89        8.97      6.93 o 
  -2   5  10        2.90       12.44      6.78 o 
  -1   5  10       30.70       25.46      7.04 o 
   0   5  10       32.18       35.94      7.88 o 
   1   5  10        0.00        2.74      7.17 o 
   2   5  10        9.36       11.99     10.17 o 
   3   5  10        4.53        8.80     11.54 o 
   4   5  10       35.07       49.29     13.38 o 
   5   5  10        0.18        5.50     11.36 o 
   6   5  10       18.05       12.64     12.28 o 
   7   5  10       39.63       58.27     13.93 o 
   8   5  10        6.58       11.91     13.38 o 
  -4   6  10        4.71        2.38     10.99 o 
  -3   6  10        2.03        2.93     10.99 o 
  -2   6  10        3.11       14.29     10.26 o 
  -1   6  10       23.83       23.39      7.43 o 
   0   6  10       20.09       28.30      7.13 o 
   1   6  10        0.62        1.77      6.53 o 
   2   6  10       16.58        8.99      7.19 o 
   3   6  10       28.36       39.99      7.70 o 
   4   6  10       10.39       10.99     11.54 o 
   5   6  10       35.48       26.75     11.73 o 
   6   6  10        7.97        3.66     11.91 o 
   7   6  10        2.08        0.73     12.28 o 
   8   6  10       12.88       45.26     14.84 o 
  -3   7  10        0.39        0.00     11.54 o 
  -2   7  10        5.94        3.85     11.54 o 
  -1   7  10        4.74        0.00     11.36 o 
   0   7  10       34.18       32.98     12.09 o 
   1   7  10       34.50       39.39     11.36 o 
   2   7  10        6.82        3.66     10.81 o 
   3   7  10       25.42       31.04      7.98 o 
   4   7  10       36.30       35.22     17.22 o 
   5   7  10        0.11        1.83     10.26 o 
   6   7  10        4.52        0.55     10.99 o 
   7   7  10        1.35        0.18     12.28 o 
  -2   8  10        2.16        6.05     12.46 o 
  -1   8  10        0.84        8.43     12.83 o 
   0   8  10        1.99        0.00     12.09 o 
   1   8  10        2.38        0.18     11.91 o 
   2   8  10       64.32       55.34     14.11 o 
   3   8  10      106.85       98.39     15.02 o 
   4   8  10       54.07       71.09     13.93 o 
   5   8  10       13.00        9.71     11.91 o 
   0   9  10       36.21       15.76     14.11 o 
   1   9  10       53.46       60.65     15.57 o 
   2   9  10        0.37        2.57     13.93 o 
   3   9  10       13.01        0.92     13.01 o 
   4   9  10        1.29        0.92     13.38 o 
  -2  -7  11        2.59        0.18     10.26 o 
  -1  -7  11       37.77       38.30     11.36 o 
   0  -7  11        1.20        0.18      9.53 o 
   1  -7  11        4.13       15.57      9.89 o 
   2  -7  11       18.50       17.96     10.44 o 
   3  -7  11        6.08        6.60     10.26 o 
  -4  -6  11        4.09       13.35      8.45 o 
  -3  -6  11      111.62       92.32     17.59 o 
  -2  -6  11        8.61        7.32      7.48 o 
  -1  -6  11       12.77       13.05      8.52 o 
   0  -6  11        5.23        7.36      6.82 o 
   1  -6  11        4.59        8.25      7.26 o 
   2  -6  11       28.23       23.27      9.53 o 
   3  -6  11        1.77        5.31      8.80 o 
   4  -6  11        0.03        3.11      8.98 o 
   5  -6  11        1.95       24.19      9.53 o 
  -5  -5  11       22.04       22.89      8.89 o 
  -4  -5  11       15.37       32.01     11.73 o 
  -3  -5  11        0.84        3.20      7.17 o 
  -2  -5  11        0.94       12.06      7.42 o 
  -1  -5  11       53.13       63.38      8.54 o 
   0  -5  11        0.69        4.57      6.44 o 
   1  -5  11        3.65        6.57      6.37 o 
   2  -5  11      100.57       87.52     29.04 o 
   3  -5  11       84.83       65.25      8.80 o 
   4  -5  11        1.44        0.37      6.35 o 
  -5  -4  11       14.95       52.32     28.22 o 
  -4  -4  11        1.22        0.00      7.69 o 
  -3  -4  11       26.45       28.32     12.64 o 
  -2  -4  11       26.72       25.31      7.88 o 
  -1  -4  11      164.14      137.16     19.15 o 
   0  -4  11        2.75        7.69      7.51 o 
   1  -4  11      217.55      163.94     27.03 o 
   2  -4  11       27.43       25.69      6.20 o 
   3  -4  11        1.08        3.66     12.09 o 
   4  -4  11        0.49        0.55     11.73 o 
   5  -4  11        0.91       25.29     13.38 o 
   6  -4  11       37.89       49.84     13.56 o 
   7  -4  11        0.97        5.31     13.38 o 
  -6  -3  11        5.49       10.16     11.14 o 
  -5  -3  11       28.03       44.36     10.43 o 
  -4  -3  11      105.92      164.69     23.27 o 
  -3  -3  11       10.39       20.92      7.69 o 
  -2  -3  11        5.00        7.23      6.50 o 
  -1  -3  11      201.59      184.20     22.72 o 
   0  -3  11       77.66       67.98      8.06 o 
   1  -3  11      192.04      182.50     15.57 o 
   2  -3  11        0.79        8.61     11.36 o 
   3  -3  11       32.82       30.60     12.46 o 
   4  -3  11       52.75       60.47     13.38 o 
   5  -3  11       97.26      101.33     14.48 o 
   6  -3  11       19.37       15.94     12.64 o 
   7  -3  11        5.85        0.73     13.38 o 
  -6  -2  11       24.94       30.97     11.01 o 
  -5  -2  11        1.76        7.63      9.77 o 
  -4  -2  11       41.45       54.43     10.04 o 
  -3  -2  11        0.37        0.00     11.73 o 
  -2  -2  11        7.62        3.45      6.47 o 
  -1  -2  11       51.32       32.98     11.54 o 
   0  -2  11      347.78      357.85     14.48 o 
   1  -2  11       39.92       36.10     11.91 o 
   2  -2  11       15.71       23.64     11.18 o 
   3  -2  11        0.11        0.18     10.81 o 
   4  -2  11        3.43        3.48     11.36 o 
   5  -2  11        8.97        9.16     12.46 o 
   6  -2  11       10.41       13.56     12.64 o 
   7  -2  11       33.06       37.93     13.93 o 
   8  -2  11        1.18        1.65     13.38 o 
  -6  -1  11       23.91        8.06     14.84 o 
  -5  -1  11       15.28       22.72     14.29 o 
  -4  -1  11        1.83        0.00     12.28 o 
  -3  -1  11        0.21       12.46     10.99 o 
  -2  -1  11       10.38        2.57     10.99 o 
  -1  -1  11       70.71       81.54     13.19 o 
   0  -1  11       35.76       37.56     12.46 o 
   1  -1  11      264.30      201.37     11.91 o 
   2  -1  11        9.73        4.21     10.44 o 
   3  -1  11      233.07      225.56     12.83 o 
   4  -1  11      234.42      195.69     13.01 o 
   5  -1  11        9.25        0.73     12.28 o 
   6  -1  11       33.94        0.37     12.28 o 
   7  -1  11        8.38        5.31     12.09 o 
   8  -1  11       18.50       19.61     14.29 o 
  -6   0  11        0.75        7.15     14.48 o 
  -5   0  11        0.45        6.23     13.38 o 
  -4   0  11       10.62        7.15     12.46 o 
  -3   0  11       35.24       32.07     12.46 o 
  -2   0  11        0.10        6.96     10.63 o 
  -1   0  11       45.29       45.62     12.64 o 
   0   0  11      394.84      406.96     16.12 o 
   1   0  11        2.17        2.38      9.53 o 
   2   0  11       77.51       78.97     10.99 o 
   3   0  11        9.61        2.57     11.18 o 
   4   0  11       12.81       27.48     12.64 o 
   5   0  11        0.13        3.11     11.36 o 
   6   0  11       16.00        0.37     11.91 o 
   7   0  11        5.82        1.10     12.28 o 
   8   0  11        0.61        0.00     13.38 o 
   9   0  11        4.31       13.93     14.11 o 
  -6   1  11       22.44       21.62     15.02 o 
  -5   1  11        2.70        0.55     12.83 o 
  -4   1  11       52.91       49.66     14.11 o 
  -3   1  11       76.17       58.08     14.11 o 
  -2   1  11        0.84        5.50     11.91 o 
  -1   1  11      102.98      122.76     13.93 o 
   0   1  11      569.28      455.70     15.94 o 
   1   1  11       64.54       78.97     11.54 o 
   2   1  11       11.54        2.75     10.26 o 
   3   1  11       38.99       47.27     11.91 o 
   4   1  11       88.72       78.24     13.01 o 
   5   1  11        3.71        0.18     11.18 o 
   6   1  11       14.86       22.72     12.46 o 
   7   1  11       13.71       15.57     12.83 o 
   8   1  11        0.26        2.02     13.38 o 
   9   1  11        1.09        0.18     12.46 o 
  -6   2  11       30.63       54.79     14.84 o 
  -5   2  11        4.31        6.05     12.83 o 
  -4   2  11        0.35        7.88     13.01 o 
  -3   2  11       42.96       31.33     12.28 o 
  -2   2  11       37.34       52.40     13.93 o 
  -1   2  11        9.90       11.06      4.86 o 
   0   2  11        7.28        1.91      6.27 o 
   1   2  11      277.09      255.61     13.38 o 
   2   2  11        0.35        0.37     10.26 o 
   3   2  11       22.41       14.48     11.91 o 
   4   2  11        4.57        0.18     10.81 o 
   5   2  11        0.19        0.37     11.36 o 
   6   2  11       69.66       65.78     13.38 o 
   7   2  11       48.26       48.19     13.74 o 
   8   2  11        7.34       20.34     13.01 o 
   9   2  11        8.92        5.86     13.93 o 
  -5   3  11       24.85       11.36     12.46 o 
  -4   3  11        4.31        1.28     12.28 o 
  -3   3  11       37.17       34.26     13.38 o 
  -2   3  11       30.02        7.70     10.81 o 
  -1   3  11        0.00        3.85      6.55 o 
   0   3  11      104.07      124.66      8.36 o 
   1   3  11       12.64       31.15     11.91 o 
   2   3  11        4.35        0.55     10.44 o 
   3   3  11       26.38       20.89     11.91 o 
   4   3  11       20.00        9.53     11.18 o 
   5   3  11       11.42       10.99     11.73 o 
   6   3  11        1.13        0.00     12.09 o 
   7   3  11        0.24        0.92     12.28 o 
   8   3  11        2.19        2.57     13.74 o 
   9   3  11        2.58        0.00     14.29 o 
  -5   4  11        0.03       11.91     12.28 o 
  -4   4  11        0.02        3.11     11.73 o 
  -3   4  11       21.15       32.98     12.28 o 
  -2   4  11       11.76        6.70      7.07 o 
  -1   4  11        1.01        2.69      6.64 o 
   0   4  11        0.23        4.03      7.53 o 
   1   4  11       17.84       16.63      6.73 o 
   2   4  11        0.45        1.28     10.99 o 
   3   4  11       27.44       31.70     11.54 o 
   4   4  11       82.23       61.75     14.11 o 
   5   4  11       24.16       31.70     12.09 o 
   6   4  11        2.26        2.93     11.91 o 
   7   4  11        1.01        0.73     12.28 o 
   8   4  11        6.15        4.21     14.48 o 
  -4   5  11        2.13        5.13     11.36 o 
  -3   5  11       24.67       22.34     16.67 o 
  -2   5  11       20.66        6.45      6.93 o 
  -1   5  11        6.15        2.09      7.38 o 
   0   5  11        8.69       15.55     11.64 o 
   1   5  11       14.85       10.30      9.44 o 
   2   5  11        3.54        2.19      7.30 o 
   3   5  11       26.55       19.24     12.46 o 
   4   5  11        4.48        2.57     11.18 o 
   5   5  11        1.62        0.37     11.36 o 
   6   5  11       15.17       13.01     12.09 o 
   7   5  11       17.22       25.10     13.74 o 
   8   5  11       14.49        4.58     14.11 o 
  -3   6  11        3.90        0.18     11.73 o 
  -2   6  11        1.58        0.55     10.81 o 
  -1   6  11       11.47        8.06     10.81 o 
   0   6  11        0.84        6.19      7.58 o 
   1   6  11        2.88        2.09      7.24 o 
   2   6  11        0.65        3.41      7.05 o 
   3   6  11        0.04        3.16      7.51 o 
   4   6  11        0.28        5.31     11.36 o 
   5   6  11       38.26       23.45     10.81 o 
   6   6  11        5.16        3.11     12.09 o 
   7   6  11        0.36        0.55     12.83 o 
  -2   7  11       12.52        0.18     12.28 o 
  -1   7  11        5.98       20.89     12.46 o 
   0   7  11       18.39       19.24     12.46 o 
   1   7  11        8.36       16.49     12.28 o 
   2   7  11       12.71        8.61     12.09 o 
   3   7  11       20.69       25.71      7.82 o 
   4   7  11       10.80       40.46     23.73 o 
   5   7  11        0.31        2.38     11.36 o 
   6   7  11        0.07        0.37     11.54 o 
  -1   8  11       15.26       13.74     14.29 o 
   0   8  11        0.55        1.83     12.64 o 
   1   8  11        1.07        2.75     12.83 o 
   2   8  11        3.21        1.65     12.83 o 
   3   8  11        9.00       13.74     13.19 o 
   4   8  11       20.52        7.88     13.01 o 
   5   8  11        3.11        5.50     13.19 o 
  -2  -6  12       26.34       23.76     23.55 o 
  -1  -6  12        8.17       11.49     11.54 o 
   0  -6  12       21.80       23.56     25.19 o 
   1  -6  12        3.11        7.30      7.74 o 
  -3  -5  12       16.24       23.81      8.01 o 
  -2  -5  12        2.14        7.80      9.44 o 
  -1  -5  12        2.66       14.93      7.59 o 
   0  -5  12        5.56       14.79      7.38 o 
   1  -5  12       10.08        9.34     13.19 o 
   2  -5  12       61.39       68.53     13.93 o 
   3  -5  12        1.66        8.25     12.46 o 
   4  -5  12        9.36        8.80     12.64 o 
  -4  -4  12        1.40        0.53      8.09 o 
  -3  -4  12       23.65       20.60      7.86 o 
  -2  -4  12       85.45       83.83     16.67 o 
  -1  -4  12       36.36       39.94     13.38 o 
   0  -4  12       44.54       45.62     13.38 o 
   1  -4  12       12.75        6.96     12.28 o 
   2  -4  12       59.11       49.11     11.73 o 
   3  -4  12        7.66        0.37     12.28 o 
   4  -4  12        5.26        6.78     13.19 o 
   5  -4  12       41.18       17.77     13.93 o 
   6  -4  12        3.11        0.00     13.19 o 
  -5  -3  12        2.86        0.37     14.84 o 
  -4  -3  12        2.57       13.38     13.93 o 
  -3  -3  12       38.05       32.25     13.74 o 
  -2  -3  12       41.74       66.70     15.02 o 
  -1  -3  12       10.20        7.88     12.64 o 
   0  -3  12       63.96       83.00     15.02 o 
   1  -3  12        3.27       11.18     12.28 o 
   2  -3  12       27.39       46.72     13.01 o 
   3  -3  12        8.61        0.92     11.36 o 
   4  -3  12        0.10        1.65     12.83 o 
   5  -3  12       16.56       17.77     13.01 o 
   6  -3  12        0.35        0.73     13.38 o 
   7  -3  12        3.19        5.68     13.38 o 
  -5  -2  12       29.64       30.23     15.94 o 
  -4  -2  12        0.73        4.40     13.56 o 
  -3  -2  12       82.02       83.19     15.57 o 
  -2  -2  12       16.49       32.62     12.83 o 
  -1  -2  12        6.96        0.92     11.91 o 
   0  -2  12       10.92       17.41     11.36 o 
   1  -2  12       10.82        9.89     12.28 o 
   2  -2  12      175.70      145.85     13.93 o 
   3  -2  12       28.97       21.25     11.91 o 
   4  -2  12       66.25       56.07     13.74 o 
   5  -2  12       48.32       39.39     13.93 o 
   6  -2  12       17.67       16.49     13.56 o 
   7  -2  12        0.02        0.92     13.19 o 
  -5  -1  12        1.86        0.55     15.21 o 
  -4  -1  12       11.29       19.79     14.66 o 
  -3  -1  12       44.37       43.24     13.38 o 
  -2  -1  12       21.99       37.20     14.11 o 
  -1  -1  12        0.07        2.02     11.36 o 
   0  -1  12       37.98       24.19     12.28 o 
   1  -1  12      109.12      103.16     12.09 o 
   2  -1  12       10.22       23.64     11.36 o 
   3  -1  12       37.29       29.50     12.09 o 
   4  -1  12       16.34       37.93     13.01 o 
   5  -1  12      187.18      139.99     13.93 o 
   6  -1  12        3.54        4.03     12.28 o 
   7  -1  12        7.98        6.60     13.19 o 
   8  -1  12        1.86        3.30     13.56 o 
  -5   0  12        2.49        0.18     14.11 o 
  -4   0  12       22.08       11.18     14.66 o 
  -3   0  12       13.25       11.18     13.01 o 
  -2   0  12        3.52       11.36     12.09 o 
  -1   0  12        8.29        6.78     11.91 o 
   0   0  12       20.48        9.53     11.73 o 
   1   0  12      215.81      236.92     12.28 o 
   2   0  12      392.75      307.83     15.21 o 
   3   0  12        9.33        9.71     11.36 o 
   4   0  12       23.00       10.08     12.09 o 
   5   0  12       23.20       21.07     12.28 o 
   6   0  12        8.32        0.18     12.46 o 
   7   0  12        9.09        0.37     12.28 o 
   8   0  12        0.07        0.00     13.56 o 
  -5   1  12        0.09        0.00     14.48 o 
  -4   1  12        0.19        1.65     14.11 o 
  -3   1  12       11.02       19.79     13.93 o 
  -2   1  12       33.02       32.62     13.19 o 
  -1   1  12       19.61       34.45     13.56 o 
   0   1  12        3.72        3.48     11.91 o 
   1   1  12      104.53       97.11     12.09 o 
   2   1  12        2.24        0.55     10.08 o 
   3   1  12        0.04        2.75     11.73 o 
   4   1  12       36.59       40.68     12.28 o 
   5   1  12        4.97        1.65     11.91 o 
   6   1  12        2.56        0.37     12.46 o 
   7   1  12        1.00        0.37     13.38 o 
   8   1  12        0.90        1.47     13.74 o 
  -5   2  12       67.90       62.30     16.12 o 
  -4   2  12       48.59       48.01     15.76 o 
  -3   2  12       32.00       52.40     14.48 o 
  -2   2  12       45.48       48.37     13.93 o 
  -1   2  12       43.04       64.13     14.48 o 
   0   2  12        4.47        2.35      6.29 o 
   1   2  12      141.88      106.82     12.28 o 
   2   2  12       34.43       42.14     11.73 o 
   3   2  12        3.91        0.73     11.36 o 
   4   2  12       27.63       29.68     12.46 o 
   5   2  12      134.17      130.28     13.01 o 
   6   2  12       41.27       49.84     13.74 o 
   7   2  12        1.94        0.55     13.01 o 
   8   2  12        0.38       15.02     14.84 o 
  -4   3  12       92.35      140.90     15.94 o 
  -3   3  12       21.75       25.47     13.74 o 
  -2   3  12        0.11        2.75     12.83 o 
  -1   3  12       79.19      119.47     15.02 o 
   0   3  12       48.16       72.79      9.99 o 
   1   3  12       25.95       25.28      7.00 o 
   2   3  12       62.42       70.54     12.64 o 
   3   3  12       18.78        3.85     11.36 o 
   4   3  12       15.14       24.19     12.09 o 
   5   3  12       82.16       96.93     14.48 o 
   6   3  12       37.88       87.58     15.02 o 
   7   3  12        0.13       10.44     14.11 o 
   8   3  12        0.60        0.37     13.93 o 
  -4   4  12        1.09       19.06     13.19 o 
  -3   4  12        3.03       10.99     12.46 o 
  -2   4  12        0.13        0.18     11.73 o 
  -1   4  12        4.74        6.39      7.51 o 
   0   4  12       20.02       28.03      7.63 o 
   1   4  12       12.39        7.55      7.20 o 
   2   4  12       68.42       85.02     12.28 o 
   3   4  12       76.87       57.17     13.01 o 
   4   4  12       46.40       64.86     13.38 o 
   5   4  12        3.17        1.65     11.91 o 
   6   4  12        6.07        8.61     12.64 o 
   7   4  12        6.49        7.51     13.93 o 
  -3   5  12        0.01        4.95     11.91 o 
  -2   5  12        0.11        3.94      8.23 o 
  -1   5  12        4.07        3.02      8.16 o 
   0   5  12        1.23        5.62      7.90 o 
   1   5  12       26.24       37.40     26.02 o 
   2   5  12       25.17       28.99      7.48 o 
   3   5  12       71.30       66.15     13.38 o 
   4   5  12       11.05       16.12     12.46 o 
   5   5  12        0.19        3.48     12.46 o 
   6   5  12        0.04        1.28     13.01 o 
   7   5  12        0.80        0.18     13.93 o 
  -2   6  12        9.27        0.73     11.18 o 
  -1   6  12        0.11        0.00     11.91 o 
   0   6  12        0.26        1.16      8.34 o 
   1   6  12        0.33        3.66      8.28 o 
   2   6  12        0.80        0.66      7.89 o 
   3   6  12        0.04        0.91      7.83 o 
   4   6  12        6.66        2.38     11.73 o 
   5   6  12       11.67        9.71     12.46 o 
   6   6  12        0.11        0.00     12.46 o 
  -1   7  12        1.69        0.18     13.01 o 
   0   7  12        3.64       15.94     12.83 o 
   1   7  12        0.13        0.18     12.09 o 
   2   7  12        0.20        0.18     13.38 o 
   3   7  12       30.83       26.20     13.19 o 
   4   7  12       25.91       25.41     17.32 o 
   5   7  12        1.96        0.73     11.73 o 
   2   8  12       10.95        1.28     13.38 o 
   3   8  12        0.25        9.16     14.11 o 
  -2  -5  13        0.13       22.17     14.11 o 
  -1  -5  13        0.31        1.47     13.19 o 
   0  -5  13        1.40        2.57     13.74 o 
   1  -5  13        0.62       12.09     13.38 o 
   2  -5  13        1.01        0.18     13.19 o 
   3  -5  13        0.04        2.75     13.01 o 
  -3  -4  13       23.25       53.50     15.57 o 
  -2  -4  13        4.17       19.24     14.29 o 
  -1  -4  13       13.59       30.05     13.74 o 
   0  -4  13       73.79       56.80     14.66 o 
   1  -4  13       80.90       86.30     14.66 o 
   2  -4  13        0.85       15.76     14.29 o 
   3  -4  13        2.79        0.00     12.64 o 
   4  -4  13        8.11        4.95     13.38 o 
   5  -4  13        0.21        0.92     13.74 o 
  -3  -3  13       43.03       59.55     15.76 o 
  -2  -3  13        6.59        1.83     13.74 o 
  -1  -3  13       61.48       75.67     15.21 o 
   0  -3  13       70.73       75.86     14.66 o 
   1  -3  13       23.35       40.49     14.11 o 
   2  -3  13       34.72        9.53     12.46 o 
   3  -3  13       10.15        4.03     12.64 o 
   4  -3  13        1.32        8.61     12.83 o 
   5  -3  13        0.28       14.29     14.11 o 
   6  -3  13        5.25        3.48     13.74 o 
  -4  -2  13        4.23        0.00     15.39 o 
  -3  -2  13       16.85       24.37     15.21 o 
  -2  -2  13        2.58        1.28     13.19 o 
  -1  -2  13        4.95       13.56     13.93 o 
   0  -2  13        4.40       13.93     14.11 o 
   1  -2  13       92.58       79.71     14.11 o 
   2  -2  13        0.87        0.00     11.91 o 
   3  -2  13        0.28        1.65     11.73 o 
   4  -2  13       28.04       21.25     12.83 o 
   5  -2  13        4.12        4.21     13.74 o 
   6  -2  13        7.25       11.36     13.74 o 
  -4  -1  13       12.51        0.18     15.57 o 
  -3  -1  13       14.10       17.77     14.66 o 
  -2  -1  13       21.24       29.50     14.84 o 
  -1  -1  13       14.58       13.93     13.01 o 
   0  -1  13       19.24        4.40     11.54 o 
   1  -1  13       89.35       74.03     15.39 o 
   2  -1  13       47.42       23.82     12.28 o 
   3  -1  13        2.32        0.73     11.54 o 
   4  -1  13        1.02        8.25     12.46 o 
   5  -1  13        7.61        2.20     13.01 o 
   6  -1  13        3.81        0.18     13.19 o 
   7  -1  13        5.12        0.55     13.93 o 
  -4   0  13        6.29        0.00     15.94 o 
  -3   0  13        1.72       14.11     15.21 o 
  -2   0  13        1.84        7.51     13.93 o 
  -1   0  13       27.21       41.41     15.21 o 
   0   0  13       18.01       35.36     12.83 o 
   1   0  13      134.53      130.83     15.39 o 
   2   0  13       15.47       31.52     12.46 o 
   3   0  13       60.12       47.82     13.38 o 
   4   0  13       12.19       11.73     12.64 o 
   5   0  13       17.08       18.51     13.19 o 
   6   0  13       38.69       61.75     15.02 o 
   7   0  13        2.66       16.67     14.11 o 
  -4   1  13        0.37        0.73     15.57 o 
  -3   1  13        3.04        1.10     15.02 o 
  -2   1  13       59.13       86.30     15.94 o 
  -1   1  13       57.74      102.24     17.04 o 
   0   1  13       61.25       50.57     14.29 o 
   1   1  13       91.20       60.10     12.64 o 
   2   1  13       29.09       15.76     12.09 o 
   3   1  13       46.76       38.11     11.73 o 
   4   1  13       22.52       12.28     13.01 o 
   5   1  13        0.12        2.75     12.46 o 
   6   1  13       12.42       12.64     13.56 o 
   7   1  13        1.17        0.00     13.38 o 
  -4   2  13        7.27       10.08     16.49 o 
  -3   2  13       12.09       19.97     15.39 o 
  -2   2  13       37.68       44.34     16.31 o 
  -1   2  13       15.18       27.67     14.48 o 
   0   2  13       20.08        3.30     13.38 o 
   1   2  13       20.21       17.96     11.18 o 
   2   2  13        0.23        2.02     11.36 o 
   3   2  13        0.37        2.93     11.54 o 
   4   2  13        0.39        0.37     12.28 o 
   5   2  13        0.90        0.18     12.28 o 
   6   2  13        0.16        0.37     12.83 o 
   7   2  13        0.14        0.73     14.66 o 
  -3   3  13       10.52       19.24     15.39 o 
  -2   3  13        5.35        3.11     14.48 o 
  -1   3  13        4.55       14.48     15.02 o 
   0   3  13       21.92       18.51     14.29 o 
   1   3  13       86.24       75.35      7.62 o 
   2   3  13       35.40       31.52     11.91 o 
   3   3  13       42.31       27.48     12.28 o 
   4   3  13       62.99       52.59     14.29 o 
   5   3  13       34.83       24.55     13.93 o 
   6   3  13        1.70        8.06     13.93 o 
   7   3  13        6.37        0.55     14.48 o 
  -3   4  13       14.24       12.28     14.48 o 
  -2   4  13        0.07        7.33     13.74 o 
  -1   4  13        9.16        9.89     13.56 o 
   0   4  13        0.24        1.65      7.73 o 
   1   4  13      159.08      113.94     12.37 o 
   2   4  13       20.34       50.18     13.56 o 
   3   4  13        4.72        1.47     11.73 o 
   4   4  13       12.47        2.02     12.83 o 
   5   4  13        9.37        4.58     12.83 o 
   6   4  13        0.00        3.30     13.01 o 
   7   4  13        4.79        7.33     14.84 o 
  -2   5  13       10.53        5.50     13.56 o 
  -1   5  13        0.46        5.68      8.76 o 
   0   5  13        8.70       13.48      8.76 o 
   1   5  13       21.76       38.15     12.92 o 
   2   5  13      126.69      100.98     19.97 o 
   3   5  13       11.41        2.93     11.73 o 
   4   5  13        1.22       12.09     13.19 o 
   5   5  13        0.20        0.18     13.74 o 
   6   5  13        1.13        0.18     13.38 o 
  -1   6  13       11.68        4.58     12.46 o 
   0   6  13        2.42       11.95     11.36 o 
   1   6  13        0.25       12.31      8.99 o 
   2   6  13       28.59       26.61      8.61 o 
   3   6  13        0.11        4.02      8.62 o 
   4   6  13        2.26       11.54     12.83 o 
   5   6  13        5.98        0.00     12.64 o 
   1   7  13        7.81        6.05     13.19 o 
   2   7  13        0.06        1.10     12.83 o 
   3   7  13        7.61       29.68     13.93 o 
   0  -4  14       18.89       14.29     14.29 o 
   1  -4  14        1.86       13.74     14.84 o 
   2  -4  14        0.38        8.43     14.29 o 
   3  -4  14        0.00        2.38     13.01 o 
  -2  -3  14       21.27       31.33     15.57 o 
  -1  -3  14       40.89       61.93     16.12 o 
   0  -3  14        1.73        0.73     14.11 o 
   1  -3  14        1.03        6.96     14.48 o 
   2  -3  14        1.15        2.20     14.48 o 
   3  -3  14       39.22       28.58     13.56 o 
   4  -3  14        3.12        0.73     13.19 o 
  -2  -2  14       13.47       19.61     15.94 o 
  -1  -2  14       22.44       32.62     16.12 o 
   0  -2  14        4.38       17.41     15.02 o 
   1  -2  14        0.01        0.18     13.19 o 
   2  -2  14        6.21        3.66     12.83 o 
   3  -2  14        1.28        3.48     12.83 o 
   4  -2  14        1.31        0.92     13.38 o 
   5  -2  14        2.40        2.38     13.74 o 
  -3  -1  14        0.01        0.73     16.12 o 
  -2  -1  14        4.63        2.02     15.02 o 
  -1  -1  14        0.00        2.57     15.76 o 
   0  -1  14       21.47       22.90     15.76 o 
   1  -1  14        3.39        0.00     13.38 o 
   2  -1  14       10.81        7.33     12.46 o 
   3  -1  14       41.74       46.17     14.11 o 
   4  -1  14        0.93        9.16     13.38 o 
   5  -1  14        1.52        0.37     13.74 o 
   6  -1  14        3.36        6.96     14.29 o 
  -3   0  14        1.74        0.37     16.12 o 
  -2   0  14       10.68        2.20     15.76 o 
  -1   0  14        2.57        1.28     14.84 o 
   0   0  14       15.84       19.06     16.12 o 
   1   0  14        2.30        6.60     13.56 o 
   2   0  14       39.97       23.45     13.01 o 
   3   0  14       63.41       46.72     13.19 o 
   4   0  14       10.69        2.38     13.01 o 
   5   0  14       10.61       15.39     14.11 o 
   6   0  14        4.92        1.65     13.56 o 
  -3   1  14        2.97        0.37     16.31 o 
  -2   1  14        1.33        9.16     16.12 o 
  -1   1  14       18.55       54.05     16.12 o 
   0   1  14      120.82      161.98     15.57 o 
   1   1  14       23.15       28.77     15.39 o 
   2   1  14       27.93       37.93     12.83 o 
   3   1  14        0.11        0.37     12.09 o 
   4   1  14        2.16        0.37     12.46 o 
   5   1  14       13.26       18.51     13.38 o 
   6   1  14        1.27        0.55     13.93 o 
  -2   2  14       23.52       46.72     17.41 o 
  -1   2  14        0.19        0.00     15.21 o 
   0   2  14        6.50        0.18     14.48 o 
   1   2  14        2.62        2.75     14.66 o 
   2   2  14       88.65      109.21     14.66 o 
   3   2  14        0.58        0.37     12.28 o 
   4   2  14        3.01        5.68     13.56 o 
   5   2  14        0.17        0.73     13.38 o 
   6   2  14        0.12        0.37     14.84 o 
  -2   3  14        0.00        0.18     16.12 o 
  -1   3  14        0.04        3.48     15.57 o 
   0   3  14        6.24        1.83     16.49 o 
   1   3  14       18.76       51.85     16.31 o 
   2   3  14        0.84        0.92     11.73 o 
   3   3  14       12.83        5.86     12.83 o 
   4   3  14       28.50       35.91     14.48 o 
   5   3  14        0.41        2.02     14.29 o 
   6   3  14        1.17        7.70     15.21 o 
  -1   4  14       15.37       12.64     15.76 o 
   0   4  14       10.10       18.87     15.94 o 
   1   4  14        6.24       13.20      9.54 o 
   2   4  14       59.23       63.20     15.39 o 
   3   4  14       31.87       45.99     13.56 o 
   4   4  14        9.61       19.79     13.93 o 
   5   4  14        2.93        1.83     14.11 o 
   0   5  14       44.81       40.08     10.08 o 
   1   5  14       49.55       71.09     10.03 o 
   2   5  14        1.58        3.39      8.81 o 
   3   5  14        2.82        7.79      8.94 o 
   4   5  14        1.97        0.18     13.56 o 
   0  -2  15        8.56        4.03     16.67 o 
   1  -2  15       26.35       22.17     14.66 o 
   2  -2  15       12.64       22.35     15.39 o 
   3  -2  15        0.00        0.73     13.56 o 
   0  -1  15       11.55       34.81     17.22 o 
   1  -1  15        0.08        0.73     14.84 o 
   2  -1  15       24.42       18.87     13.74 o 
   3  -1  15        1.51       13.38     13.38 o 
   4  -1  15        3.89        0.18     13.93 o 
  -1   0  15       21.15       32.62     17.96 o 
   0   0  15       19.49       15.76     18.14 o 
   1   0  15        2.71        4.58     14.66 o 
   2   0  15        0.18        0.37     13.01 o 
   3   0  15       10.78        8.98     13.56 o 
   4   0  15        0.46        1.10     13.74 o 
  -1   1  15       26.27       35.55     18.51 o 
   0   1  15       15.32       28.03     18.51 o 
   1   1  15       31.44       78.06     16.49 o 
   2   1  15        4.54        1.47     12.46 o 
   3   1  15        8.83       23.09     14.29 o 
   4   1  15        8.05        6.23     14.48 o 
   0   2  15        2.66        8.43     17.96 o 
   1   2  15       30.11       44.34     17.22 o 
   2   2  15        2.37        7.88     13.56 o 
   3   2  15        2.52       10.44     13.56 o 
   4   2  15        1.16       13.74     14.29 o 
   0   3  15        0.54        2.57     17.59 o 
   1   3  15        7.57        3.11     16.67 o 
   2   3  15        0.57        4.95     13.56 o 
   3   3  15        2.46        1.28     12.83 o 
   4   3  15        0.06        0.00     13.56 o 
   2   4  15        3.93        9.49      9.00 o 
                                                 
